# Supplementary material for: Physiological and Transcriptomic Analyses Revealed That Humic Acids Improve Low-Temperature Stress Tolerance in Zucchini (Cucurbita pepo L.) Seedlings
Source: Plants (Basel). 2023 Jan 25;12(3):548. doi: 10.3390/plants12030548 (PMC9921430; doi:10.3390/plants12030548)
Supplement: Supplementary file 1 [file plants-12-00548-s001.zip]

Archive with 2 entries (2 files):
- plants-2090779 Supplementary Figures.pdf
- plants-2090779 Supplementary Tables.xlsx
