# Supplementary material for: Physiological and Transcriptomic Analyses Revealed That Humic Acids Improve Low-Temperature Stress Tolerance in Zucchini (Cucurbita pepo L.) Seedlings
Source: Plants (Basel). 2023 Jan 25;12(3):548. doi: 10.3390/plants12030548 (PMC9921430; doi:10.3390/plants12030548)
Supplement: Supplementary file 1 [file plants-12-00548-s001.zip › plants-2090779 Supplementary Tables.xlsx]

## Sheet: table S1
Table S1. List of RNA-sequencing analysis library
No.	Samples	Treatments
1	CK1	control
2	CK2	control
3	CK3	control
4	LT1	5℃
5	LT2	5℃
6	LT3	5℃
7	FA1	5°C + 0.05 % FA
8	FA2	5°C + 0.05 % FA
9	FA3	5°C + 0.05 % FA
10	CHA1	5℃ + 0.05 % CHA
11	CHA2	5℃ + 0.05 % CHA
12	CHA3	5℃ + 0.05 % CHA
13	BHA1	5 °C + 0.05 % BHA
14	BHA2	5 °C + 0.05 % BHA
15	BHA3	5 °C + 0.05 % BHA

## Sheet: table S2
Table S2 Gene expression in LT/CK comparison.
gene_id	GO	KEGG	KO_ENTRY	EC	Description	trans_type	FPKM.CKD1	FPKM.CKD2	FPKM.CKD3	FPKM.CK1	FPKM.CK2	FPKM.CK3	fc	log2(fc)	pval	qval	regulation	significant
Cp4.1LG12g11190	GO:0003674(molecular_function);GO:0005634(nucleus);GO:0008150(biological_process)	00511(Other glycan degradation)	K01191	EC:3.2.1.24	uncharacterized protein LOC111807240 isoform X1 [Cucurbita pepo subsp. pepo]	NA	4.36997	4.31602	3.78422	85.411	85.2257	97.4069	0.0465231	-4.42591	2.53303e-144	5.25326e-140	down	yes
Cp4.1LG11g07950	GO:0003674(molecular_function);GO:0005575(cellular_component);GO:0008150(biological_process);GO:0009570(chloroplast stroma);GO:0043036(starch grain);GO:2000904(regulation of starch metabolic process);GO:2001070(starch binding)	NA	NA	NA	uncharacterized protein LOC111805338 isoform X1 [Cucurbita pepo subsp. pepo]	NA	14.0792	16.9085	13.7166	723.385	862.702	522.512	0.021201	-5.55973	2.08572e-139	2.16279e-135	down	yes
Cp4.1LG07g05960	GO:0003674(molecular_function);GO:0005575(cellular_component);GO:0008150(biological_process);GO:0009570(chloroplast stroma);GO:0043036(starch grain);GO:2000904(regulation of starch metabolic process);GO:2001070(starch binding)	NA	NA	NA	uncharacterized protein LOC111798475 isoform X1 [Cucurbita pepo subsp. pepo]	NA	6.17788	7.97014	6.70383	272.174	425.832	263.52	0.0216862	-5.52708	9.18345e-123	6.34852e-119	down	yes
Cp4.1LG14g02990	GO:0005515(protein binding);GO:0009507(chloroplast);GO:0010287(plastoglobule);GO:0016702(oxidoreductase activity, acting on single donors with incorporation of molecular oxygen, incorporation of two atoms of oxygen);GO:0046872(metal ion binding);GO:0055114(oxidation-reduction process)	00906(Carotenoid biosynthesis)	K09840	EC:1.13.11.51	LOW QUALITY PROTEIN: probable carotenoid cleavage dioxygenase 4, chloroplastic [Cucurbita pepo subsp. pepo]	NA	4.66554	3.59269	4.37936	82.6811	94.3048	112.4	0.0436704	-4.5172	2.34158e-114	1.21405e-110	down	yes
Cp4.1LG20g08110	GO:0003824(catalytic activity);GO:0009228(thiamine biosynthetic process);GO:0009229(thiamine diphosphate biosynthetic process);GO:0009507(chloroplast);GO:0009536(plastid);GO:0009570(chloroplast stroma);GO:0010266(response to vitamin B1);GO:0016045(detection of bacterium);GO:0016830(carbon-carbon lyase activity);GO:0046872(metal ion binding);GO:0051536(iron-sulfur cluster binding);GO:0051539(4 iro…	00730(Thiamine metabolism)	K03147	EC:4.1.99.17	phosphomethylpyrimidine synthase, chloroplastic-like isoform X2 [Cucurbita maxima]	NA	54.9542	53.7517	63.6715	2.28737	1.63348	1.69625	30.688	4.9396	5.58954e-114	2.31843e-110	up	yes
Cp4.1LG02g07800	GO:0000103(sulfate assimilation);GO:0005829(cytosol);GO:0005886(plasma membrane);GO:0006457(protein folding);GO:0015035(protein disulfide oxidoreductase activity);GO:0016671(oxidoreductase activity, acting on a sulfur group of donors, disulfide as acceptor);GO:0034599(cellular response to oxidative stress);GO:0045454(cell redox homeostasis);GO:0055114(oxidation-reduction process)	NA	NA	NA	thioredoxin H1-like [Cucurbita moschata]	NA	126.968	108.174	105.998	5.90635	4.69903	6.2034	20.2954	4.34308	2.0437e-94	7.06403e-91	up	yes
Cp4.1LG08g13160	GO:0005783(endoplasmic reticulum);GO:0016020(membrane);GO:0016788(hydrolase activity, acting on ester bonds)	NA	NA	NA	protein STRICTOSIDINE SYNTHASE-LIKE 6-like [Cucurbita pepo subsp. pepo]	NA	3.56563	4.57746	3.81891	43.5614	48.0108	53.0856	0.0826917	-3.59611	1.09182e-91	3.23474e-88	down	yes
Cp4.1LG03g00920	GO:0003674(molecular_function);GO:0005634(nucleus);GO:0080167(response to karrikin)	NA	NA	NA	protein BIC1-like [Cucurbita pepo subsp. pepo]	NA	22.4778	23.968	23.6389	204.035	239.298	226.9	0.104568	-3.25749	1.27467e-91	3.30443e-88	down	yes
Cp4.1LG15g04610	GO:0005576(extracellular region);GO:0006952(defense response)	NA	NA	NA	uncharacterized protein LOC111811301 [Cucurbita pepo subsp. pepo]	NA	77.2033	71.1633	74.0285	1.74683	1.80348	0.993167	48.9483	5.61319	1.1709e-89	2.69814e-86	up	yes
Cp4.1LG19g07360	GO:0004066(asparagine synthase (glutamine-hydrolyzing) activity);GO:0005829(cytosol);GO:0006529(asparagine biosynthetic process);GO:0006541(glutamine metabolic process);GO:0042803(protein homodimerization activity)	NA	NA	NA	stem-specific protein TSJT1-like [Cucurbita pepo subsp. pepo]	NA	1.73721	2.16317	1.19061	71.1771	83.1553	45.8073	0.0254372	-5.29692	1.40427e-87	2.91232e-84	down	yes
Cp4.1LG01g05790	GO:0005886(plasma membrane);GO:0015079(potassium ion transmembrane transporter activity)	NA	sheet	NA	potassium transporter 2-like isoform X1 [Cucurbita pepo subsp. pepo]	NA	59.0662	50.7114	58.4212	479.399	578.654	492.282	0.108492	-3.20434	1.73346e-84	3.26821e-81	down	yes
Cp4.1LG12g04660	GO:0003677(DNA binding);GO:0003700(DNA binding transcription factor activity);GO:0005634(nucleus);GO:0006351(transcription, DNA-templated);GO:0006355(regulation of transcription, DNA-templated);GO:0007623(circadian rhythm);GO:0009409(response to cold);GO:0009651(response to salt stress);GO:0009723(response to ethylene);GO:0009733(response to auxin);GO:0009737(response to abscisic acid);GO:0009739…	04712(Circadian rhythm - plant)	K12133	NA	protein LHY isoform X2 [Cucurbita pepo subsp. pepo]	NA	23.1594	19.6053	24.8885	193.612	246.984	233.209	0.100405	-3.3161	1.34944e-79	2.33217e-76	down	yes
Cp4.1LG15g01700	GO:0009658(chloroplast organization);GO:0009706(chloroplast inner membrane)	NA	NA	NA	plastidal glycolate/glycerate translocator 1, chloroplastic-like [Cucurbita pepo subsp. pepo]	NA	12.6123	16.13	21.4537	413.222	449.886	270.338	0.0442862	-4.497	1.28607e-75	2.05168e-72	down	yes
Cp4.1LG15g01120	GO:0016020(membrane);GO:0016709(oxidoreductase activity, acting on paired donors, with incorporation or reduction of molecular oxygen, NAD(P)H as one donor, and incorporation of one atom of oxygen);GO:0044550(secondary metabolite biosynthetic process)	NA	NA	NA	geraniol 8-hydroxylase-like [Cucurbita pepo subsp. pepo]	NA	2.82907	3.34115	3.54108	24.8304	23.2554	26.2565	0.130629	-2.93645	7.82978e-75	1.15987e-71	down	yes
Cp4.1LG13g06240	GO:0005515(protein binding);GO:0005524(ATP binding);GO:0005739(mitochondrion);GO:0005774(vacuolar membrane);GO:0005829(cytosol);GO:0006457(protein folding);GO:0009408(response to heat);GO:0009414(response to water deprivation);GO:0009507(chloroplast);GO:0009536(plastid);GO:0009570(chloroplast stroma);GO:0009651(response to salt stress);GO:0009704(de-etiolation);GO:0009793(embryo development endin…	04141(Protein processing in endoplasmic reticulum);04626(Plant-pathogen interaction)	K09487	NA	heat shock protein 90-5, chloroplastic-like [Cucurbita pepo subsp. pepo]	NA	25.0516	29.0659	19.0464	0.114845	0.311485	0.357199	93.3773	6.545	2.55821e-74	3.53698e-71	up	yes
Cp4.1LG14g05210	GO:0051213(dioxygenase activity)	00941(Flavonoid biosynthesis)	K05278	EC:1.14.20.6	protein DMR6-LIKE OXYGENASE 2-like [Cucurbita pepo subsp. pepo]	NA	6.69342	7.24424	7.47653	46.6159	51.07	43.6434	0.15152	-2.72242	2.85742e-70	3.70375e-67	down	yes
Cp4.1LG06g07940	GO:0004869(cysteine-type endopeptidase inhibitor activity)	NA	NA	NA	cysteine proteinase inhibitor A-like [Cucurbita pepo subsp. pepo]	NA	161.133	212.007	241.583	2224.89	1883.95	1548.19	0.108665	-3.20204	1.09545e-65	1.33638e-62	down	yes
Cp4.1LG05g08450	GO:0003755(peptidyl-prolyl cis-trans isomerase activity)	NA	NA	NA	peptidyl-prolyl cis-trans isomerase CYP19-3 [Cucurbita pepo subsp. pepo]	NA	79.4097	86.9192	63.1735	6.0074	4.87486	4.31932	15.0973	3.91622	1.85208e-65	2.1339e-62	up	yes
Cp4.1LG11g08810	GO:0005634(nucleus);GO:0009555(pollen development);GO:0009860(pollen tube growth);GO:0010233(phloem transport);GO:0030410(nicotianamine synthase activity);GO:0030418(nicotianamine biosynthetic process)	NA	NA	NA	nicotianamine synthase-like [Cucurbita pepo subsp. pepo]	NA	0.903675	0.808856	1.77684	43.1094	37.8909	29.5089	0.0315754	-4.98505	4.08089e-65	4.4544e-62	down	yes
Cp4.1LG20g03290	GO:0005737(cytoplasm)	NA	NA	NA	O-fucosyltransferase 37 [Cucurbita pepo subsp. pepo]	NA	3.57743	4.26439	3.33182	0.0001	0.0001	0.0001	37245.5	15.1848	3.278e-63	3.39912e-60	up	yes
Cp4.1LG01g08620	GO:0003677(DNA binding);GO:0003700(DNA binding transcription factor activity);GO:0005515(protein binding);GO:0005634(nucleus);GO:0006351(transcription, DNA-templated);GO:0006355(regulation of transcription, DNA-templated);GO:0007275(multicellular organism development);GO:0009414(response to water deprivation);GO:0009867(jasmonic acid mediated signaling pathway)	NA	NA	NA	NAC transcription factor 56-like [Cucurbita pepo subsp. pepo]	NA	32.4184	55.5983	34.9109	1.476	0.720909	0.781878	41.2677	5.36694	4.99226e-63	4.93022e-60	up	yes
Cp4.1LG16g06510	GO:0000384(first spliceosomal transesterification activity);GO:0000398(mRNA splicing, via spliceosome);GO:0003723(RNA binding);GO:0005686(U2 snRNP);GO:0006406(mRNA export from nucleus);GO:0070274(RES complex);GO:0071011(precatalytic spliceosome);GO:0071013(catalytic step 2 spliceosome)	00900(Terpenoid backbone biosynthesis)	K11778	EC:2.5.1.87	dehydrodolichyl diphosphate synthase 2 [Cucurbita pepo subsp. pepo]	NA	7.42579	10.965	11.1437	103.085	110.289	76.3718	0.101932	-3.29432	7.79796e-63	7.35099e-60	down	yes
Cp4.1LG09g04420	GO:0003674(molecular_function);GO:0005634(nucleus);GO:0006351(transcription, DNA-templated);GO:0006355(regulation of transcription, DNA-templated);GO:0048511(rhythmic process)	NA	NA	NA	protein LNK2-like isoform X1 [Cucurbita pepo subsp. pepo]	NA	10.9643	13.3128	13.264	67.333	72.5931	73.7438	0.175697	-2.50884	8.31902e-63	7.50122e-60	down	yes
Cp4.1LG06g07950	GO:0004869(cysteine-type endopeptidase inhibitor activity)	NA	NA	NA	cysteine proteinase inhibitor A-like [Cucurbita pepo subsp. pepo]	NA	136.676	149.993	177.123	1324.35	1087.1	922.538	0.139111	-2.8457	2.31055e-62	1.9966e-59	down	yes
Cp4.1LG03g14410	GO:0004565(beta-galactosidase activity);GO:0005618(cell wall);GO:0005773(vacuole)	00052(Galactose metabolism);00600(Sphingolipid metabolism);00531(Glycosaminoglycan degradation);00604(Glycosphingolipid biosynthesis - ganglio series);00511(Other glycan degradation)	K12309	EC:3.2.1.23	beta-galactosidase 1 [Cucurbita maxima]	NA	6.99221	9.93891	7.65951	61.6493	79.9246	58.3457	0.123003	-3.02324	7.29255e-60	6.04961e-57	down	yes
Cp4.1LG17g10590	GO:0003677(DNA binding);GO:0003700(DNA binding transcription factor activity);GO:0005634(nucleus);GO:0006351(transcription, DNA-templated);GO:0006355(regulation of transcription, DNA-templated);GO:0007623(circadian rhythm);GO:0009409(response to cold);GO:0009651(response to salt stress);GO:0009723(response to ethylene);GO:0009733(response to auxin);GO:0009737(response to abscisic acid);GO:0009739…	04712(Circadian rhythm - plant)	K12133	NA	protein LHY-like isoform X2 [Cucurbita pepo subsp. pepo]	NA	48.0197	42.1306	46.2766	222.597	255.98	262.098	0.184193	-2.44071	1.32969e-59	1.06063e-56	down	yes
Cp4.1LG01g07170	GO:0003700(DNA binding transcription factor activity);GO:0005515(protein binding);GO:0005634(nucleus);GO:0006351(transcription, DNA-templated);GO:0006355(regulation of transcription, DNA-templated);GO:0009751(response to salicylic acid);GO:0009753(response to jasmonic acid);GO:0009862(systemic acquired resistance, salicylic acid mediated signaling pathway);GO:0009864(induced systemic resistance, …	04626(Plant-pathogen interaction)	K16225	NA	probable WRKY transcription factor 70 [Cucurbita pepo subsp. pepo]	NA	50.5099	52.0869	69.3469	2.53884	1.13009	1.4707	33.4544	5.06413	8.05596e-59	6.18787e-56	up	yes
Cp4.1LG08g12670	GO:0003700(DNA binding transcription factor activity);GO:0005515(protein binding);GO:0005634(nucleus);GO:0006351(transcription, DNA-templated);GO:0006355(regulation of transcription, DNA-templated);GO:0009751(response to salicylic acid);GO:0009753(response to jasmonic acid);GO:0009862(systemic acquired resistance, salicylic acid mediated signaling pathway);GO:0009864(induced systemic resistance, …	04626(Plant-pathogen interaction)	K13459	NA	probable WRKY transcription factor 70 [Cucurbita pepo subsp. pepo]	NA	30.1678	38.4971	34.3141	1.63996	2.45174	1.92673	17.1106	4.09682	1.40511e-58	1.04073e-55	up	yes
Cp4.1LG01g16540	GO:0003700(DNA binding transcription factor activity);GO:0005515(protein binding);GO:0005634(nucleus);GO:0006351(transcription, DNA-templated);GO:0006355(regulation of transcription, DNA-templated);GO:0009908(flower development);GO:0010228(vegetative to reproductive phase transition of meristem);GO:0043565(sequence-specific DNA binding);GO:0045892(negative regulation of transcription, DNA-templat…	NA	NA	NA	homeobox-DDT domain protein RLT3 isoform X1 [Cucurbita pepo subsp. pepo]	NA	8.88672	11.3768	11.1257	0.677818	0.593013	0.542672	17.3086	4.11342	1.32752e-56	9.49356e-54	up	yes
Cp4.1LG06g07090	GO:0003774(motor activity);GO:0005737(cytoplasm);GO:0005886(plasma membrane);GO:0016459(myosin complex);GO:0030048(actin filament-based movement)	NA	NA	NA	myosin-2-like [Cucurbita pepo subsp. pepo]	NA	15.6639	15.7366	18.9718	90.8244	114.036	90.73	0.170413	-2.5529	1.44305e-55	9.97578e-53	down	yes
Cp4.1LG13g04550	GO:0003677(DNA binding);GO:0003700(DNA binding transcription factor activity);GO:0005634(nucleus);GO:0006351(transcription, DNA-templated);GO:0006355(regulation of transcription, DNA-templated);GO:0007275(multicellular organism development);GO:0009611(response to wounding);GO:0009788(negative regulation of abscisic acid-activated signaling pathway)	NA	NA	NA	NAC domain-containing protein 2-like [Cucurbita pepo subsp. pepo]	NA	118.702	127.416	109.384	16.3581	12.2302	14.0746	8.33281	3.0588	2.36755e-54	1.58389e-51	up	yes
Cp4.1LG12g01120	GO:0005507(copper ion binding);GO:0005524(ATP binding);GO:0005739(mitochondrion);GO:0005759(mitochondrial matrix);GO:0005774(vacuolar membrane);GO:0005794(Golgi apparatus);GO:0005829(cytosol);GO:0006458('de novo' protein folding);GO:0007005(mitochondrion organization);GO:0009408(response to heat);GO:0022626(cytosolic ribosome);GO:0042026(protein refolding);GO:0044183(protein binding involved in p…	03018(RNA degradation)	K04077	NA	chaperonin CPN60-1, mitochondrial [Cucurbita pepo subsp. pepo]	NA	69.6237	97.4594	64.0696	6.77147	4.19013	4.21851	15.2273	3.92859	4.88753e-54	3.16758e-51	up	yes
Cp4.1LG11g01450	NA	NA	NA	NA	zinc transporter 7-like [Cucurbita moschata]	NA	293.472	281.501	354.659	1814.84	1501.97	1488.12	0.193475	-2.36978	1.25983e-53	7.91743e-51	down	yes
Cp4.1LG09g07970	GO:0004674(protein serine/threonine kinase activity);GO:0005524(ATP binding);GO:0005829(cytosol);GO:0009737(response to abscisic acid);GO:0016301(kinase activity);GO:0018105(peptidyl-serine phosphorylation);GO:0018107(peptidyl-threonine phosphorylation);GO:0035556(intracellular signal transduction)	NA	NA	NA	CBL-interacting serine/threonine-protein kinase 20-like [Cucurbita pepo subsp. pepo]	NA	3.77717	3.75419	7.07461	60.3214	79.4992	67.4861	0.0704558	-3.82714	1.33915e-53	8.16843e-51	down	yes
Cp4.1LG09g05080	GO:0006855(drug transmembrane transport)	NA	NA	NA	protein DETOXIFICATION 29 [Cucurbita pepo subsp. pepo]	NA	6.78129	4.34415	4.53151	44.5855	37.7537	35.2734	0.133123	-2.90917	2.24721e-53	1.33157e-50	down	yes
Cp4.1LG10g01290	GO:0003677(DNA binding);GO:0003700(DNA binding transcription factor activity);GO:0005634(nucleus);GO:0006351(transcription, DNA-templated);GO:0006355(regulation of transcription, DNA-templated);GO:0009873(ethylene-activated signaling pathway)	NA	NA	NA	ethylene-responsive transcription factor ERF060-like [Cucurbita pepo subsp. pepo]	NA	7.49026	9.60022	8.57305	61.9673	48.9809	55.503	0.154181	-2.69731	3.69789e-53	2.13029e-50	down	yes
Cp4.1LG04g04770	GO:0006511(ubiquitin-dependent protein catabolic process);GO:0008541(proteasome regulatory particle, lid subcomplex)	03050(Proteasome)	K03033	NA	probable 26S proteasome non-ATPase regulatory subunit 3 [Cucurbita pepo subsp. pepo]	NA	52.0279	51.6894	24.9885	1.52498	1.91529	1.65912	25.2394	4.65761	5.4033e-53	3.02862e-50	up	yes
Cp4.1LG12g01800	GO:0005634(nucleus);GO:0005737(cytoplasm);GO:0005886(plasma membrane);GO:0006555(methionine metabolic process);GO:0010309(acireductone dioxygenase [iron(II)-requiring] activity);GO:0019509(L-methionine salvage from methylthioadenosine);GO:0046872(metal ion binding);GO:0055114(oxidation-reduction process)	00270(Cysteine and methionine metabolism)	K08967	EC:1.13.11.53;EC:1.13.11.54	1,2-dihydroxy-3-keto-5-methylthiopentene dioxygenase 4-like [Cucurbita pepo subsp. pepo]	NA	46.0579	46.4352	45.4804	229.204	235.119	185.906	0.212192	-2.23656	7.26893e-53	3.96711e-50	down	yes
Cp4.1LG14g01370	GO:0004805(trehalose-phosphatase activity);GO:0005634(nucleus);GO:0005730(nucleolus);GO:0005737(cytoplasm);GO:0005992(trehalose biosynthetic process);GO:0046686(response to cadmium ion)	00500(Starch and sucrose metabolism)	K01087	EC:3.1.3.12	probable trehalose-phosphate phosphatase J isoform X2 [Cucurbita moschata]	NA	5.04524	8.21816	10.8874	108.178	158.13	111.236	0.0639683	-3.9665	2.70814e-52	1.44011e-49	down	yes
Cp4.1LG18g08300	GO:0003674(molecular_function);GO:0005634(nucleus)	NA	NA	NA	uncharacterized protein LOC111780227 [Cucurbita pepo subsp. pepo]	NA	19.6137	18.3566	23.5614	110.663	100.005	125.039	0.18329	-2.4478	3.06944e-52	1.59143e-49	down	yes
Cp4.1LG04g01340	GO:0005737(cytoplasm);GO:0016787(hydrolase activity)	00562(Inositol phosphate metabolism);04070(Phosphatidylinositol signaling system)	K01099	EC:3.1.3.36	type IV inositol polyphosphate 5-phosphatase 7-like isoform X1 [Cucurbita pepo subsp. pepo]	NA	1.90502	1.45053	2.42941	17.4273	19.8203	16.37	0.107893	-3.21233	3.74999e-52	1.89685e-49	down	yes
Cp4.1LG05g07670	GO:0005739(mitochondrion);GO:0005829(cytosol);GO:0008150(biological_process)	NA	NA	NA	UPF0160 protein [Cucurbita pepo subsp. pepo]	NA	37.0941	43.3991	28.6839	2.09249	2.43594	2.18098	16.2722	4.02434	3.85462e-52	1.90336e-49	up	yes
Cp4.1LG05g10930	GO:0000287(magnesium ion binding);GO:0004765(shikimate kinase activity);GO:0009073(aromatic amino acid family biosynthetic process);GO:0019632(shikimate metabolic process)	00400(Phenylalanine, tyrosine and tryptophan biosynthesis)	K00891	EC:2.7.1.71	shikimate kinase, chloroplastic-like [Cucurbita pepo subsp. pepo]	NA	11.1981	7.48336	12.4027	85.9351	88.3394	72.2797	0.126074	-2.98765	4.28261e-52	2.06551e-49	down	yes
Cp4.1LG07g04050	GO:0000502(proteasome complex);GO:0004175(endopeptidase activity);GO:0004298(threonine-type endopeptidase activity);GO:0005634(nucleus);GO:0005737(cytoplasm);GO:0005829(cytosol);GO:0005839(proteasome core complex);GO:0005886(plasma membrane);GO:0006511(ubiquitin-dependent protein catabolic process);GO:0008233(peptidase activity);GO:0030163(protein catabolic process);GO:0043161(proteasome-mediated…	03050(Proteasome)	K02725	EC:3.4.25.1	proteasome subunit alpha type-1-B-like [Cucurbita moschata]	NA	130.602	146.007	96.6281	14.1841	13.0918	12.3339	9.42286	3.23616	7.38465e-52	3.48069e-49	up	yes
Cp4.1LG11g01580	NA	NA	NA	NA	zinc transporter 7-A-like isoform X1 [Cucurbita pepo subsp. pepo]	NA	30.7788	44.9332	50.4697	334.334	254.928	281.427	0.144922	-2.78665	1.10145e-51	5.07623e-49	down	yes
Cp4.1LG06g07190	GO:0003777(microtubule motor activity);GO:0005737(cytoplasm);GO:0005875(microtubule associated complex);GO:0007017(microtubule-based process)	NA	NA	NA	dynein light chain LC6, flagellar outer arm [Cucurbita pepo subsp. pepo]	NA	43.7675	41.0993	50.5246	242.3	200.394	251.657	0.19499	-2.35853	1.74521e-51	7.86826e-49	down	yes
Cp4.1LG20g08880	GO:0003756(protein disulfide isomerase activity);GO:0005783(endoplasmic reticulum);GO:0006457(protein folding);GO:0034976(response to endoplasmic reticulum stress)	04141(Protein processing in endoplasmic reticulum)	K09580	EC:5.3.4.1	protein disulfide isomerase-like 1-4 [Cucurbita pepo subsp. pepo]	NA	32.7016	35.0705	25.159	3.21546	2.15623	2.41204	11.9392	3.57763	5.0099e-51	2.21065e-48	up	yes
Cp4.1LG07g08620	GO:0003697(single-stranded DNA binding);GO:0004176(ATP-dependent peptidase activity);GO:0005759(mitochondrial matrix);GO:0006515(protein quality control for misfolded or incompletely synthesized proteins);GO:0007005(mitochondrion organization);GO:0051131(chaperone-mediated protein complex assembly)	NA	NA	NA	lon protease homolog 1, mitochondrial-like [Cucurbita pepo subsp. pepo]	NA	14.1384	20.0483	12.5006	0.991893	0.764066	0.547084	20.272	4.34141	1.75966e-50	7.60285e-48	up	yes
Cp4.1LG04g06210	GO:0008889(glycerophosphodiester phosphodiesterase activity);GO:0030643(cellular phosphate ion homeostasis);GO:0046475(glycerophospholipid catabolic process)	00564(Glycerophospholipid metabolism)	K18696	EC:3.1.4.46	glycerophosphodiester phosphodiesterase GDPD1, chloroplastic-like [Cucurbita pepo subsp. pepo]	NA	103.03	194.075	102.15	8.18631	8.51266	7.89808	16.2318	4.02075	1.99853e-50	8.45869e-48	up	yes
Cp4.1LG11g04820	GO:0004190(aspartic-type endopeptidase activity);GO:0006508(proteolysis);GO:0030163(protein catabolic process)	NA	NA	NA	aspartyl protease AED3 [Cucurbita pepo subsp. pepo]	NA	42.1897	29.1046	30.5927	3.17011	2.13538	2.66514	12.7828	3.67613	5.35846e-50	2.22258e-47	up	yes
Cp4.1LG06g08110	GO:0003676(nucleic acid binding);GO:0004553(hydrolase activity, hydrolyzing O-glycosyl compounds);GO:0004857(enzyme inhibitor activity);GO:0005737(cytoplasm);GO:0005975(carbohydrate metabolic process);GO:0046872(metal ion binding);GO:0047274(galactinol-sucrose galactosyltransferase activity)	00052(Galactose metabolism)	K06617	EC:2.4.1.82	probable galactinol--sucrose galactosyltransferase 1 [Cucurbita pepo subsp. pepo]	NA	12.1001	11.0056	10.6394	51.2838	48.7531	44.0412	0.234214	-2.0941	6.98593e-50	2.84081e-47	down	yes
Cp4.1LG12g01910	GO:0003674(molecular_function);GO:0005634(nucleus)	03010(Ribosome)	K02930	NA	protein MARD1-like isoform X1 [Cucurbita pepo subsp. pepo]	NA	2.4705	2.0713	3.20613	26.8014	21.6443	23.0945	0.108302	-3.20687	8.24988e-50	3.29028e-47	down	yes
Cp4.1LG05g13740	GO:0009507(chloroplast);GO:0016021(integral component of membrane);GO:0080167(response to karrikin)	NA	NA	NA	protein NUCLEAR FUSION DEFECTIVE 4-like [Cucurbita pepo subsp. pepo]	NA	22.4337	21.8647	24.5469	1.38575	1.15284	1.9026	15.5016	3.95434	1.6636e-49	6.50971e-47	up	yes
Cp4.1LG07g05750	NA	NA	NA	NA	protein DSS1 HOMOLOG ON CHROMOSOME V-like [Cucurbita pepo subsp. pepo]	NA	57.6811	66.0868	40.5366	2.32336	2.83947	3.34007	19.3233	4.27227	1.77659e-49	6.82309e-47	up	yes
Cp4.1LG11g01570	GO:0005829(cytosol);GO:0009903(chloroplast avoidance movement);GO:0009904(chloroplast accumulation movement)	NA	NA	NA	protein WEAK CHLOROPLAST MOVEMENT UNDER BLUE LIGHT 1-like [Cucurbita pepo subsp. pepo]	NA	1.07295	0.990583	1.44654	15.2124	28.079	14.1225	0.0611362	-4.03183	1.88663e-49	7.11396e-47	down	yes
Cp4.1LG19g06830	GO:0005576(extracellular region);GO:0016042(lipid catabolic process);GO:0016298(lipase activity);GO:0016788(hydrolase activity, acting on ester bonds);GO:0052689(carboxylic ester hydrolase activity)	00901(Indole alkaloid biosynthesis)	K21026	EC:3.1.1.80	GDSL esterase/lipase At1g28570-like [Cucurbita pepo subsp. pepo]	NA	1.91588	1.87812	2.50787	13.138	17.6683	14.2628	0.139827	-2.83829	2.32051e-48	8.59377e-46	down	yes
Cp4.1LG20g06410	GO:0005215(transporter activity);GO:0016021(integral component of membrane);GO:0098656(anion transmembrane transport)	NA	NA	NA	tonoplast dicarboxylate transporter [Cucurbita pepo subsp. pepo]	NA	92.1955	111.663	140.453	615.896	593.516	624.65	0.187732	-2.41325	2.62898e-48	9.56533e-46	down	yes
Cp4.1LG14g06420	GO:0005634(nucleus);GO:0005886(plasma membrane);GO:0016301(kinase activity);GO:0016310(phosphorylation)	NA	NA	NA	probable membrane-associated kinase regulator 5 [Cucurbita pepo subsp. pepo]	NA	50.3259	47.8141	41.5352	1.1707	2.31612	0.972125	31.3247	4.96923	3.563e-48	1.27402e-45	up	yes
Cp4.1LG19g08800	GO:0000502(proteasome complex);GO:0004298(threonine-type endopeptidase activity);GO:0005634(nucleus);GO:0005737(cytoplasm);GO:0005773(vacuole);GO:0005839(proteasome core complex);GO:0006511(ubiquitin-dependent protein catabolic process);GO:0008233(peptidase activity);GO:0009507(chloroplast);GO:0019773(proteasome core complex, alpha-subunit complex)	03050(Proteasome)	K02731	EC:3.4.25.1	proteasome subunit alpha type-7 [Cucurbita moschata]	NA	73.0174	73.6775	56.0188	8.64824	7.74423	9.15212	7.93568	2.98835	8.75784e-48	3.07846e-45	up	yes
Cp4.1LG02g11050	GO:0004791(thioredoxin-disulfide reductase activity);GO:0005829(cytosol);GO:0009860(pollen tube growth);GO:0010183(pollen tube guidance);GO:0045454(cell redox homeostasis);GO:0046686(response to cadmium ion);GO:0047134(protein-disulfide reductase activity);GO:0055114(oxidation-reduction process);GO:0080092(regulation of pollen tube growth)	NA	NA	NA	LOW QUALITY PROTEIN: uncharacterized protein LOC8282593 [Ricinus communis]	NA	120.875	179.353	81.409	9.26896	8.03609	7.34146	15.4844	3.95275	1.18727e-46	4.1038e-44	up	yes
Cp4.1LG14g02610	GO:0003978(UDP-glucose 4-epimerase activity);GO:0005829(cytosol);GO:0005886(plasma membrane);GO:0006012(galactose metabolic process);GO:0042546(cell wall biogenesis);GO:0046983(protein dimerization activity);GO:0071555(cell wall organization)	00052(Galactose metabolism);00520(Amino sugar and nucleotide sugar metabolism)	K01784	EC:5.1.3.2	UDP-glucose 4-epimerase GEPI48-like [Cucurbita pepo subsp. pepo]	NA	96.1447	112.73	75.6302	12.47	11.8081	10.626	8.15106	3.02699	1.51431e-46	5.14839e-44	up	yes
Cp4.1LG03g08580	GO:0008152(metabolic process);GO:0016787(hydrolase activity)	00520(Amino sugar and nucleotide sugar metabolism)	K01097	EC:3.1.3.29	haloacid dehalogenase-like hydrolase domain-containing protein 3 [Cucurbita pepo subsp. pepo]	NA	173.323	163.61	214.471	793.427	831.356	857.601	0.222127	-2.17054	2.64677e-46	8.85346e-44	down	yes
Cp4.1LG01g04990	GO:0005524(ATP binding);GO:0005618(cell wall);GO:0005634(nucleus);GO:0009409(response to cold);GO:0009416(response to light stimulus);GO:0009507(chloroplast);GO:0009535(chloroplast thylakoid membrane);GO:0009570(chloroplast stroma);GO:0009579(thylakoid);GO:0009753(response to jasmonic acid);GO:0009941(chloroplast envelope);GO:0010150(leaf senescence);GO:0010287(plastoglobule);GO:0010319(stromule)…	03010(Ribosome)	K02960	NA	ribulose bisphosphate carboxylase/oxygenase activase 2, chloroplastic-like [Cucurbita pepo subsp. pepo]	NA	771.973	637.054	958.135	3995.88	4097.6	4544.66	0.187303	-2.41655	8.38136e-46	2.75906e-43	down	yes
Cp4.1LG02g04250	GO:0003674(molecular_function);GO:0005634(nucleus)	NA	NA	NA	cingulin-like protein 1 [Cucurbita pepo subsp. pepo]	NA	5.38411	4.79364	6.37837	25.2091	30.815	26.2686	0.201186	-2.3134	1.27416e-45	4.12887e-43	down	yes
Cp4.1LG01g22570	GO:0007623(circadian rhythm);GO:0009507(chloroplast);GO:0016874(ligase activity)	03030(DNA replication);03420(Nucleotide excision repair);03430(Mismatch repair)	K10755	NA	uncharacterized protein LOC111801534 [Cucurbita pepo subsp. pepo]	NA	22.3928	21.9038	27.0208	101.328	110.972	96.1558	0.231208	-2.11274	2.785e-45	8.88585e-43	down	yes
Cp4.1LG03g17100	GO:0000502(proteasome complex);GO:0004298(threonine-type endopeptidase activity);GO:0005634(nucleus);GO:0005737(cytoplasm);GO:0005829(cytosol);GO:0005839(proteasome core complex);GO:0005886(plasma membrane);GO:0006511(ubiquitin-dependent protein catabolic process);GO:0008233(peptidase activity);GO:0009507(chloroplast);GO:0009817(defense response to fungus, incompatible interaction);GO:0048046(apo…	03050(Proteasome)	K02732	EC:3.4.25.1	proteasome subunit beta type-1 [Cucurbita moschata]	NA	173.718	181.465	132.436	22.6813	20.7874	22.9939	7.33675	2.87514	3.00718e-45	9.44937e-43	up	yes
Cp4.1LG12g08890	GO:0005524(ATP binding);GO:0005739(mitochondrion);GO:0005774(vacuolar membrane);GO:0005829(cytosol);GO:0006458('de novo' protein folding);GO:0042026(protein refolding);GO:0044183(protein binding involved in protein folding);GO:0045041(protein import into mitochondrial intermembrane space);GO:0046686(response to cadmium ion);GO:0051082(unfolded protein binding);GO:0061077(chaperone-mediated protei…	03018(RNA degradation)	K04077	NA	chaperonin CPN60-like 2, mitochondrial [Cucurbita pepo subsp. pepo]	NA	10.8903	9.6186	8.60072	0.384934	0.402269	0.226656	28.7117	4.84356	7.28967e-45	2.25642e-42	up	yes
Cp4.1LG10g04350	GO:0004794(L-threonine ammonia-lyase activity);GO:0005737(cytoplasm);GO:0009097(isoleucine biosynthetic process);GO:0030170(pyridoxal phosphate binding)	00260(Glycine, serine and threonine metabolism);00290(Valine, leucine and isoleucine biosynthesis)	K01754	EC:4.3.1.19	threonine dehydratase biosynthetic, chloroplastic-like [Cucurbita pepo subsp. pepo]	NA	11.5477	10.1446	11.9357	50.4632	57.291	41.8455	0.224786	-2.15337	1.33166e-43	4.06137e-41	down	yes
Cp4.1LG01g13070	GO:0004004(ATP-dependent RNA helicase activity);GO:0010501(RNA secondary structure unwinding)	03040(Spliceosome)	K12823	EC:3.6.4.13	DEAD-box ATP-dependent RNA helicase 22 [Cucurbita pepo subsp. pepo]	NA	27.9479	27.2098	21.9624	1.94194	2.50687	1.5707	12.8117	3.67939	1.88493e-43	5.66544e-41	up	yes
Cp4.1LG06g06180	GO:0003677(DNA binding);GO:0003700(DNA binding transcription factor activity);GO:0005634(nucleus);GO:0006351(transcription, DNA-templated);GO:0006355(regulation of transcription, DNA-templated);GO:0007275(multicellular organism development);GO:0009611(response to wounding);GO:0009788(negative regulation of abscisic acid-activated signaling pathway)	03013(RNA transport);03015(mRNA surveillance pathway);03018(RNA degradation)	K13126	NA	NAC domain-containing protein 2-like [Cucurbita pepo subsp. pepo]	NA	63.5031	78.8979	62.8315	9.06212	5.85147	8.75721	8.67028	3.11608	2.35072e-43	6.96452e-41	up	yes
Cp4.1LG10g01610	GO:0003674(molecular_function);GO:0005634(nucleus);GO:0005886(plasma membrane);GO:0008150(biological_process);GO:0016021(integral component of membrane)	NA	NA	NA	uncharacterized protein At5g65660-like [Cucurbita pepo subsp. pepo]	NA	81.5583	59.7414	60.4828	2.65462	1.31449	3.54608	26.85	4.74685	3.69155e-43	1.06541e-40	up	yes
Cp4.1LG13g04440	GO:0000502(proteasome complex);GO:0004298(threonine-type endopeptidase activity);GO:0005634(nucleus);GO:0005737(cytoplasm);GO:0005774(vacuolar membrane);GO:0005829(cytosol);GO:0005839(proteasome core complex);GO:0006511(ubiquitin-dependent protein catabolic process);GO:0008233(peptidase activity);GO:0043161(proteasome-mediated ubiquitin-dependent protein catabolic process)	03050(Proteasome)	K02735	EC:3.4.25.1	hypothetical protein DVH24_006926 [Malus domestica]	NA	128.813	139.098	81.8591	12.1785	10.4212	13.1955	9.7714	3.28857	3.69879e-43	1.06541e-40	up	yes
Cp4.1LG09g09900	GO:0003712(transcription cofactor activity);GO:0004402(histone acetyltransferase activity);GO:0005515(protein binding);GO:0005516(calmodulin binding);GO:0005634(nucleus);GO:0005737(cytoplasm);GO:0006355(regulation of transcription, DNA-templated);GO:0008270(zinc ion binding);GO:0009553(embryo sac development);GO:0009555(pollen development);GO:0009733(response to auxin);GO:0009751(response to sali…	NA	NA	NA	BTB/POZ and TAZ domain-containing protein 1-like [Cucurbita pepo subsp. pepo]	NA	2.4888	3.09672	2.06474	21.5514	16.7204	26.855	0.117467	-3.08967	3.97422e-43	1.11748e-40	down	yes
Cp4.1LG17g02040	GO:0005515(protein binding);GO:0009055(electron transfer activity);GO:0009414(response to water deprivation);GO:0009507(chloroplast);GO:0009534(chloroplast thylakoid);GO:0009535(chloroplast thylakoid membrane);GO:0009644(response to high light intensity);GO:0009773(photosynthetic electron transport in photosystem I);GO:0010117(photoprotection);GO:0071484(cellular response to light intensity)	NA	NA	NA	protein PROTON GRADIENT REGULATION 5, chloroplastic-like [Cucurbita pepo subsp. pepo]	NA	114.709	95.7733	100.361	395.928	428.06	387.964	0.256481	-1.96308	3.98733e-43	1.11748e-40	down	yes
Cp4.1LG04g00670	GO:0000027(ribosomal large subunit assembly);GO:0003723(RNA binding);GO:0005730(nucleolus)	NA	NA	NA	ribosome biogenesis protein BRX1 homolog 1-like [Cucurbita pepo subsp. pepo]	NA	27.891	33.4413	25.9981	1.69832	1.68067	0.803124	20.8819	4.38418	4.58976e-43	1.26916e-40	up	yes
Cp4.1LG06g08170	GO:0000470(maturation of LSU-rRNA);GO:0005634(nucleus);GO:0005730(nucleolus);GO:0009383(rRNA (cytosine-C5-)-methyltransferase activity);GO:0070475(rRNA base methylation)	NA	NA	NA	probable 28S rRNA (cytosine(4447)-C(5))-methyltransferase isoform X1 [Cucurbita pepo subsp. pepo]	NA	21.7296	25.1217	17.8693	1.60657	2.06735	1.21217	13.2459	3.72747	4.89409e-43	1.33551e-40	up	yes
Cp4.1LG01g19270	GO:0005634(nucleus);GO:0008026(ATP-dependent helicase activity)	03440(Homologous recombination)	K03655	EC:3.6.4.12	ATP-dependent DNA helicase At3g02060, chloroplastic [Cucurbita pepo subsp. pepo]	NA	23.8939	21.228	20.2299	1.56368	1.21723	0.615011	19.2442	4.26635	5.73707e-43	1.54521e-40	up	yes
Cp4.1LG03g06230	GO:0009507(chloroplast);GO:0010150(leaf senescence);GO:0010228(vegetative to reproductive phase transition of meristem);GO:0034599(cellular response to oxidative stress);GO:0072593(reactive oxygen species metabolic process)	NA	NA	NA	uncharacterized protein LOC111790816 isoform X1 [Cucurbita pepo subsp. pepo]	NA	37.589	35.0229	51.1211	194.53	190.796	210.318	0.20773	-2.26722	7.30174e-43	1.94142e-40	down	yes
Cp4.1LG07g06950	GO:0004185(serine-type carboxypeptidase activity);GO:0005773(vacuole);GO:0051603(proteolysis involved in cellular protein catabolic process)	NA	NA	NA	serine carboxypeptidase II-2 [Cucurbita pepo subsp. pepo]	NA	42.5603	32.9055	35.8121	4.94477	4.14505	3.3342	8.95667	3.16296	1.26502e-42	3.32091e-40	up	yes
Cp4.1LG19g11340	GO:0005575(cellular_component);GO:0016491(oxidoreductase activity);GO:0055114(oxidation-reduction process)	NA	NA	NA	uncharacterized protein LOC111781272 [Cucurbita pepo subsp. pepo]	NA	3.78089	2.94407	3.73487	24.646	18.3286	17.7613	0.172218	-2.53769	2.93905e-42	7.61912e-40	down	yes
Cp4.1LG13g01920	GO:0000719(photoreactive repair);GO:0003904(deoxyribodipyrimidine photo-lyase activity)	NA	NA	NA	deoxyribodipyrimidine photo-lyase isoform X2 [Cucurbita pepo subsp. pepo]	NA	4.86602	4.74992	4.3144	20.4776	20.0309	18.1684	0.237408	-2.07456	4.41097e-42	1.12937e-39	down	yes
Cp4.1LG20g00140	GO:0000724(double-strand break repair via homologous recombination);GO:0003677(DNA binding);GO:0003682(chromatin binding);GO:0005634(nucleus);GO:0005737(cytoplasm);GO:0005829(cytosol);GO:0006334(nucleosome assembly);GO:0008283(cell proliferation);GO:0010311(lateral root formation);GO:0016444(somatic cell DNA recombination);GO:0030154(cell differentiation);GO:0042393(histone binding);GO:0046686(re…	NA	NA	NA	NAP1-related protein 1-like [Cucurbita moschata]	NA	67.8887	69.9222	64.7092	11.5955	11.943	10.3219	5.98104	2.5804	5.11282e-42	1.29311e-39	up	yes
Cp4.1LG02g11820	GO:0004435(phosphatidylinositol phospholipase C activity);GO:0005829(cytosol);GO:0005886(plasma membrane);GO:0006629(lipid metabolic process);GO:0007165(signal transduction);GO:0016042(lipid catabolic process);GO:0035556(intracellular signal transduction)	00562(Inositol phosphate metabolism);04070(Phosphatidylinositol signaling system);04933(AGE-RAGE signaling pathway in diabetic complications)	K05857	EC:3.1.4.11	phosphoinositide phospholipase C 4-like [Cucurbita pepo subsp. pepo]	NA	10.9788	17.1943	9.90662	1.10609	1.04616	1.00587	12.0577	3.59188	1.28139e-41	3.20179e-39	up	yes
Cp4.1LG08g04110	GO:0000502(proteasome complex);GO:0004298(threonine-type endopeptidase activity);GO:0005634(nucleus);GO:0005737(cytoplasm);GO:0005773(vacuole);GO:0005774(vacuolar membrane);GO:0005829(cytosol);GO:0005839(proteasome core complex);GO:0005886(plasma membrane);GO:0006511(ubiquitin-dependent protein catabolic process);GO:0008233(peptidase activity);GO:0010499(proteasomal ubiquitin-independent protein …	03050(Proteasome)	K02734	EC:3.4.25.1	proteasome subunit beta type-2-A-like [Cucurbita pepo subsp. pepo]	NA	126.72	148.334	97.9798	15.658	11.1943	15.9985	8.7054	3.12191	1.39714e-41	3.44944e-39	up	yes
Cp4.1LG18g04510	GO:0004672(protein kinase activity);GO:0004674(protein serine/threonine kinase activity);GO:0005524(ATP binding);GO:0005886(plasma membrane);GO:0006468(protein phosphorylation);GO:0007169(transmembrane receptor protein tyrosine kinase signaling pathway);GO:0016021(integral component of membrane)	NA	NA	NA	probable inactive receptor kinase At2g26730 [Cucurbita pepo subsp. pepo]	NA	6.46446	7.92231	9.27535	34.162	33.9518	32.7221	0.234659	-2.09136	2.56408e-41	6.25606e-39	down	yes
Cp4.1LG01g16170	GO:0009507(chloroplast);GO:0016021(integral component of membrane)	NA	NA	NA	uncharacterized protein LOC111810279 [Cucurbita pepo subsp. pepo]	NA	22.1486	17.0876	26.8393	144.105	167.03	124.925	0.151529	-2.72234	3.2062e-41	7.73179e-39	down	yes
Cp4.1LG03g04340	GO:0005576(extracellular region);GO:0005773(vacuole);GO:0009044(xylan 1,4-beta-xylosidase activity);GO:0009505(plant-type cell wall);GO:0016798(hydrolase activity, acting on glycosyl bonds);GO:0045493(xylan catabolic process);GO:0046373(L-arabinose metabolic process);GO:0046556(alpha-L-arabinofuranosidase activity);GO:0048046(apoplast)	00520(Amino sugar and nucleotide sugar metabolism)	K01209	EC:3.2.1.55	alpha-L-arabinofuranosidase 1-like isoform X1 [Cucurbita pepo subsp. pepo]	NA	6.87367	5.46254	6.73173	34.3843	33.044	24.2608	0.207963	-2.2656	5.7753e-41	1.37671e-38	down	yes
Cp4.1LG04g06030	GO:0005506(iron ion binding);GO:0009507(chloroplast);GO:0009611(response to wounding);GO:0009694(jasmonic acid metabolic process);GO:0016021(integral component of membrane);GO:0016705(oxidoreductase activity, acting on paired donors, with incorporation or reduction of molecular oxygen);GO:0019825(oxygen binding);GO:0020037(heme binding);GO:0052694(jasmonoyl-isoleucine-12-hydroxylase activity);GO:…	NA	NA	NA	cytochrome P450 94B3-like [Cucurbita pepo subsp. pepo]	NA	9.06323	9.82689	8.92856	39.1591	29.9177	33.6399	0.270829	-1.88455	5.98939e-41	1.41152e-38	down	yes
Cp4.1LG10g01050	GO:0005215(transporter activity);GO:0005524(ATP binding);GO:0005886(plasma membrane);GO:0006810(transport);GO:0006979(response to oxidative stress);GO:0007623(circadian rhythm);GO:0009507(chloroplast);GO:0009644(response to high light intensity);GO:0009941(chloroplast envelope);GO:0010150(leaf senescence);GO:0016021(integral component of membrane);GO:0016301(kinase activity);GO:0016310(phosphoryl…	04626(Plant-pathogen interaction)	K13457	NA	protein ACTIVITY OF BC1 COMPLEX KINASE 8, chloroplastic-like isoform X1 [Cucurbita pepo subsp. pepo]	NA	38.0793	32.6636	35.3179	126.495	163.535	137.284	0.248203	-2.01041	6.40103e-41	1.49158e-38	down	yes
Cp4.1LG18g04460	GO:0010304(PSII associated light-harvesting complex II catabolic process);GO:0015996(chlorophyll catabolic process);GO:0034256(chlorophyll(ide) b reductase activity)	00860(Porphyrin and chlorophyll metabolism)	K13606	EC:1.1.1.294	probable chlorophyll(ide) b reductase NYC1, chloroplastic [Cucurbita maxima]	NA	69.0652	55.5081	77.2769	10.0059	8.50025	7.70654	7.70048	2.94495	8.47622e-41	1.9532e-38	up	yes
Cp4.1LG06g05690	GO:0004004(ATP-dependent RNA helicase activity);GO:0010501(RNA secondary structure unwinding)	NA	NA	NA	DEAD-box ATP-dependent RNA helicase 53, mitochondrial-like [Cucurbita pepo subsp. pepo]	NA	29.3604	30.146	29.6522	3.56855	3.66561	2.19771	9.45289	3.24076	1.29966e-40	2.96195e-38	up	yes
Cp4.1LG20g06510	GO:0046658(anchored component of plasma membrane)	NA	NA	NA	uclacyanin 1-like [Cucurbita moschata]	NA	19.9744	12.5234	20.4925	118.05	112.688	172.429	0.131435	-2.92758	1.53062e-40	3.45039e-38	down	yes
Cp4.1LG03g12450	GO:0005742(mitochondrial outer membrane translocase complex);GO:0030150(protein import into mitochondrial matrix)	NA	NA	NA	mitochondrial import receptor subunit TOM40-1-like [Cucurbita moschata]	NA	29.8916	30.0428	25.8428	4.07183	3.5984	3.23206	7.86782	2.97596	1.58265e-40	3.5293e-38	up	yes
Cp4.1LG20g00860	GO:0003697(single-stranded DNA binding);GO:0003723(RNA binding);GO:0003729(mRNA binding);GO:0005507(copper ion binding);GO:0005515(protein binding);GO:0005524(ATP binding);GO:0005634(nucleus);GO:0005739(mitochondrion);GO:0006397(mRNA processing);GO:0016554(cytidine to uridine editing);GO:0042803(protein homodimerization activity);GO:0043621(protein self-association);GO:0080156(mitochondrial mRNA …	03040(Spliceosome)	K12741	NA	glycine-rich RNA-binding protein 3, mitochondrial-like [Cucurbita pepo subsp. pepo]	NA	119.119	175.812	95.2467	11.151	12.9729	8.48041	11.9671	3.581	1.87063e-40	4.12712e-38	up	yes
Cp4.1LG09g00220	GO:0003674(molecular_function);GO:0005634(nucleus);GO:0008150(biological_process)	03013(RNA transport);03008(Ribosome biogenesis in eukaryotes)	K03539	EC:3.1.26.5	putative zinc finger protein CONSTANS-LIKE 11 [Cucurbita pepo subsp. pepo]	NA	67.6611	44.5706	46.8425	0.657857	1.04483	2.14431	41.3503	5.36983	1.94006e-40	4.23526e-38	up	yes
Cp4.1LG02g13770	GO:0000287(magnesium ion binding);GO:0001561(fatty acid alpha-oxidation);GO:0004737(pyruvate decarboxylase activity);GO:0005777(peroxisome);GO:0005829(cytosol);GO:0009507(chloroplast);GO:0016831(carboxy-lyase activity);GO:0030976(thiamine pyrophosphate binding)	04146(Peroxisome)	K12261	EC:4.1.-.-	2-hydroxyacyl-CoA lyase-like [Cucurbita pepo subsp. pepo]	NA	42.9696	52.6902	34.4529	5.41924	6.10347	5.94658	7.44808	2.89687	3.01019e-40	6.50294e-38	up	yes
Cp4.1LG06g01260	GO:0000139(Golgi membrane);GO:0005768(endosome);GO:0005794(Golgi apparatus);GO:0005802(trans-Golgi network);GO:0016021(integral component of membrane);GO:0016757(transferase activity, transferring glycosyl groups);GO:0042546(cell wall biogenesis);GO:0071555(cell wall organization);GO:0080147(root hair cell development)	00514(Other types of O-glycan biosynthesis)	K20783	EC:2.4.2.-	probable protein phosphatase 2C 55 isoform X1 [Durio zibethinus]	NA	14.3049	15.285	19.0256	64.7247	78.8422	64.2693	0.233913	-2.09596	4.554e-40	9.73664e-38	down	yes
Cp4.1LG08g07050	GO:0003674(molecular_function);GO:0005634(nucleus);GO:0008150(biological_process)	NA	NA	NA	uncharacterized protein LOC111800279 [Cucurbita pepo subsp. pepo]	NA	30.8618	23.2729	26.498	102.828	107.87	113.827	0.248464	-2.00889	4.91727e-40	1.04061e-37	down	yes
Cp4.1LG14g02880	GO:0003674(molecular_function);GO:0008150(biological_process);GO:0016021(integral component of membrane)	NA	NA	NA	protein NUCLEAR FUSION DEFECTIVE 4-like [Cucurbita pepo subsp. pepo]	NA	20.7763	18.8698	24.3728	79.4291	100.449	106.647	0.223432	-2.16209	5.88797e-40	1.23344e-37	down	yes
Cp4.1LG02g01820	GO:0008540(proteasome regulatory particle, base subcomplex);GO:0070682(proteasome regulatory particle assembly)	NA	NA	NA	uncharacterized protein LOC111789113 [Cucurbita pepo subsp. pepo]	NA	32.0253	37.9302	23.426	3.59834	3.14688	3.81377	8.84378	3.14466	5.95942e-40	1.23592e-37	up	yes
Cp4.1LG04g03740	GO:0003674(molecular_function);GO:0008150(biological_process);GO:0009507(chloroplast)	NA	NA	NA	uncharacterized protein LOC111793329 [Cucurbita pepo subsp. pepo]	NA	47.6739	59.5951	44.6823	2.64695	2.45601	2.07245	21.1767	4.40441	8.37469e-40	1.71963e-37	up	yes
Cp4.1LG01g23520	GO:0009507(chloroplast)	03018(RNA degradation)	K01148	EC:3.1.13.4	uncharacterized CRM domain-containing protein At3g25440, chloroplastic [Cucurbita pepo subsp. pepo]	NA	8.8356	11.4069	8.06824	0.527746	0.551755	0.597342	16.8834	4.07753	1.17711e-39	2.39334e-37	up	yes
Cp4.1LG18g08960	GO:0030490(maturation of SSU-rRNA);GO:0032040(small-subunit processome);GO:0034457(Mpp10 complex)	03008(Ribosome biogenesis in eukaryotes)	K14559	NA	U3 small nucleolar ribonucleoprotein protein MPP10 [Cucurbita pepo subsp. pepo]	NA	15.9069	18.2506	15.2613	2.09756	1.23737	1.33589	10.5803	3.40331	1.55269e-39	3.12633e-37	up	yes
Cp4.1LG02g14110	GO:0004252(serine-type endopeptidase activity);GO:0016485(protein processing)	NA	NA	NA	RHOMBOID-like protein 9, chloroplastic isoform X1 [Cucurbita pepo subsp. pepo]	NA	35.5877	19.4357	28.8816	189.46	219.919	158.021	0.147876	-2.75754	1.83206e-39	3.65338e-37	down	yes
Cp4.1LG01g03020	GO:0005739(mitochondrion);GO:0005740(mitochondrial envelope);GO:0005743(mitochondrial inner membrane);GO:0009916(alternative oxidase activity);GO:0010230(alternative respiration);GO:0016021(integral component of membrane);GO:0046872(metal ion binding);GO:0055114(oxidation-reduction process);GO:0070469(respiratory chain);GO:0102721(ubiquinol:oxygen oxidoreductase activity)	NA	NA	NA	ubiquinol oxidase, mitochondrial-like [Cucurbita pepo subsp. pepo]	NA	44.0044	42.7312	51.662	156.679	170.784	176.471	0.274634	-1.86442	1.88119e-39	3.71562e-37	down	yes
Cp4.1LG07g05870	GO:0004579(dolichyl-diphosphooligosaccharide-protein glycotransferase activity);GO:0008250(oligosaccharyltransferase complex);GO:0018279(protein N-linked glycosylation via asparagine)	00510(N-Glycan biosynthesis);04141(Protein processing in endoplasmic reticulum)	K12666	NA	dolichyl-diphosphooligosaccharide--protein glycosyltransferase subunit 1A-like [Cucurbita pepo subsp. pepo]	NA	34.9265	33.6072	29.1309	4.51009	4.22518	2.82236	8.45022	3.07899	1.95142e-39	3.81797e-37	up	yes
Cp4.1LG06g00040	GO:0003959(NADPH dehydrogenase activity);GO:0005622(intracellular);GO:0055114(oxidation-reduction process)	00592(alpha-Linolenic acid metabolism)	K05894	EC:1.3.1.42	putative 12-oxophytodienoate reductase 11 [Cucurbita pepo subsp. pepo]	NA	14.6517	18.8819	16.4411	64.123	61.6841	55.1985	0.276095	-1.85677	2.08858e-39	4.04813e-37	down	yes
Cp4.1LG02g06640	GO:0000981(RNA polymerase II transcription factor activity, sequence-specific DNA binding);GO:0001135(transcription factor activity, RNA polymerase II transcription factor recruiting);GO:0003677(DNA binding);GO:0003700(DNA binding transcription factor activity);GO:0005515(protein binding);GO:0005634(nucleus);GO:0006351(transcription, DNA-templated);GO:0006355(regulation of transcription, DNA-temp…	NA	NA	NA	transcription factor MYB44-like [Cucurbita pepo subsp. pepo]	NA	35.0024	35.0359	31.9328	3.39156	2.64077	2.70274	11.6738	3.5452	2.59776e-39	4.98842e-37	up	yes
Cp4.1LG10g06640	GO:0004842(ubiquitin-protein transferase activity);GO:0005737(cytoplasm);GO:0009966(regulation of signal transduction)	NA	NA	NA	probable serine/threonine-protein kinase DDB_G0286465 [Cucurbita pepo subsp. pepo]	NA	6.90105	6.1634	7.43119	32.0547	42.8193	27.3349	0.200527	-2.31813	8.82214e-39	1.67855e-36	down	yes
Cp4.1LG20g06220	GO:0000502(proteasome complex);GO:0004298(threonine-type endopeptidase activity);GO:0004540(ribonuclease activity);GO:0005634(nucleus);GO:0005737(cytoplasm);GO:0005829(cytosol);GO:0005839(proteasome core complex);GO:0006511(ubiquitin-dependent protein catabolic process);GO:0008233(peptidase activity);GO:0019773(proteasome core complex, alpha-subunit complex);GO:0022626(cytosolic ribosome);GO:0043…	03050(Proteasome)	K02729	EC:3.4.25.1	proteasome subunit alpha type-5 [Cucurbita moschata]	NA	121.718	142.357	91.3432	18.5258	15.0801	16.1495	7.1433	2.83659	1.44557e-38	2.72542e-36	up	yes
Cp4.1LG05g11940	GO:0005524(ATP binding);GO:0005618(cell wall);GO:0005886(plasma membrane);GO:0008270(zinc ion binding);GO:0009505(plant-type cell wall);GO:0016787(hydrolase activity);GO:0016887(ATPase activity)	NA	NA	NA	ATPase family AAA domain-containing protein 3-like [Cucurbita pepo subsp. pepo]	NA	6.72789	12.1998	5.13424	0.153333	0.076945	0.089645	75.2115	6.23288	1.60758e-38	3.00357e-36	up	yes
Cp4.1LG05g12270	GO:0003735(structural constituent of ribosome);GO:0015934(large ribosomal subunit)	03010(Ribosome)	K02879	NA	uncharacterized protein LOC111478877 [Cucurbita maxima]	NA	64.579	54.9271	67.3622	10.7186	9.29057	8.74357	6.49916	2.70025	1.91739e-38	3.55042e-36	up	yes
Cp4.1LG02g13280	GO:0003935(GTP cyclohydrolase II activity);GO:0005525(GTP binding);GO:0008686(3,4-dihydroxy-2-butanone-4-phosphate synthase activity);GO:0009231(riboflavin biosynthetic process);GO:0009507(chloroplast);GO:0009570(chloroplast stroma);GO:0016020(membrane);GO:0046872(metal ion binding)	00740(Riboflavin metabolism);00790(Folate biosynthesis)	K14652	EC:4.1.99.12;EC:3.5.4.25	monofunctional riboflavin biosynthesis protein RIBA 3, chloroplastic-like [Cucurbita pepo subsp. pepo]	NA	17.5935	25.9754	32.1871	132.208	153.887	174.16	0.164596	-2.603	3.09024e-38	5.67155e-36	down	yes
Cp4.1LG11g08870	GO:0003677(DNA binding);GO:0005516(calmodulin binding);GO:0005634(nucleus);GO:0006351(transcription, DNA-templated);GO:0006355(regulation of transcription, DNA-templated);GO:0006950(response to stress)	NA	NA	NA	protein SAR DEFICIENT 1-like [Cucurbita pepo subsp. pepo]	NA	20.8911	38.7439	26.8988	2.87591	2.4497	2.59171	10.9297	3.45018	3.27928e-38	5.9657e-36	up	yes
Cp4.1LG18g01500	GO:0008422(beta-glucosidase activity);GO:0009651(response to salt stress);GO:0009725(response to hormone);GO:0019762(glucosinolate catabolic process)	00500(Starch and sucrose metabolism);00460(Cyanoamino acid metabolism);00940(Phenylpropanoid biosynthesis)	K01188	EC:3.2.1.21	unnamed protein product, partial [Vitis vinifera]	NA	4.77642	7.55727	6.11387	32.5719	23.3555	32.8964	0.207687	-2.26752	1.58998e-37	2.86735e-35	down	yes
Cp4.1LG11g02310	GO:0008540(proteasome regulatory particle, base subcomplex);GO:0017025(TBP-class protein binding);GO:0030433(ubiquitin-dependent ERAD pathway);GO:0031595(nuclear proteasome complex);GO:0031597(cytosolic proteasome complex);GO:0036402(proteasome-activating ATPase activity);GO:0045899(positive regulation of RNA polymerase II transcriptional preinitiation complex assembly)	03050(Proteasome)	K03064	NA	26S proteasome regulatory subunit S10B homolog B-like [Cucurbita pepo subsp. pepo]	NA	97.9007	103.981	79.2075	14.3068	14.8441	16.7605	6.12243	2.6141	2.0212e-37	3.61359e-35	up	yes
Cp4.1LG02g09540	GO:0005654(nucleoplasm);GO:0032436(positive regulation of proteasomal ubiquitin-dependent protein catabolic process);GO:0061630(ubiquitin protein ligase activity)	04120(Ubiquitin mediated proteolysis);04712(Circadian rhythm - plant)	K10143	EC:2.3.2.27	E3 ubiquitin-protein ligase COP1-like [Cucurbita pepo subsp. pepo]	NA	11.8766	15.4783	13.4002	48.1939	53.9488	44.2957	0.278309	-1.84524	2.54726e-37	4.51518e-35	down	yes
Cp4.1LG04g07820	GO:0005886(plasma membrane);GO:0007165(signal transduction)	NA	NA	NA	probable LRR receptor-like serine/threonine-protein kinase IRK [Cucurbita pepo subsp. pepo]	NA	4.50728	6.11378	4.51974	29.0236	23.6597	25.2022	0.194398	-2.36291	3.44368e-37	6.05241e-35	down	yes
Cp4.1LG17g04120	GO:0000502(proteasome complex);GO:0004298(threonine-type endopeptidase activity);GO:0005634(nucleus);GO:0005737(cytoplasm);GO:0005774(vacuolar membrane);GO:0005829(cytosol);GO:0005839(proteasome core complex);GO:0006511(ubiquitin-dependent protein catabolic process);GO:0008233(peptidase activity);GO:0010043(response to zinc ion)	03050(Proteasome)	K02730	EC:3.4.25.1	proteasome subunit alpha type-6 [Cucurbita pepo subsp. pepo]	NA	108.405	114.479	74.194	11.6228	11.9081	14.2742	7.85816	2.97419	4.03897e-37	7.03901e-35	up	yes
Cp4.1LG03g08900	GO:0004674(protein serine/threonine kinase activity);GO:0005524(ATP binding);GO:0005622(intracellular);GO:0005886(plasma membrane);GO:0016301(kinase activity);GO:0018105(peptidyl-serine phosphorylation);GO:0018107(peptidyl-threonine phosphorylation);GO:0035556(intracellular signal transduction);GO:0050832(defense response to fungus)	NA	NA	NA	CBL-interacting serine/threonine-protein kinase 25-like [Cucurbita pepo subsp. pepo]	NA	8.77177	6.59575	8.46701	35.6995	31.4127	40.1253	0.222259	-2.16968	5.10002e-37	8.81411e-35	down	yes
Cp4.1LG09g08600	GO:0000166(nucleotide binding);GO:0005737(cytoplasm);GO:0008352(katanin complex);GO:0043622(cortical microtubule organization);GO:0051013(microtubule severing);GO:0080008(Cul4-RING E3 ubiquitin ligase complex)	NA	NA	NA	katanin p80 WD40 repeat-containing subunit B1 homolog isoform X1 [Cucurbita pepo subsp. pepo]	NA	32.5606	34.2342	38.6095	116.703	142.615	117.466	0.279748	-1.8378	5.67788e-37	9.73171e-35	down	yes
Cp4.1LG01g10650	GO:0003674(molecular_function);GO:0009507(chloroplast);GO:0032502(developmental process)	NA	NA	NA	uncharacterized protein LOC111808986 [Cucurbita pepo subsp. pepo]	NA	4.73481	4.81051	4.27986	35.8544	34.4064	66.3781	0.10118	-3.305	6.1107e-37	1.03877e-34	down	yes
Cp4.1LG03g00150	GO:0005634(nucleus);GO:0008150(biological_process);GO:0016021(integral component of membrane);GO:0017022(myosin binding);GO:0030133(transport vesicle)	NA	NA	NA	myosin-binding protein 7-like [Cucurbita pepo subsp. pepo]	NA	8.6134	9.45282	8.81641	27.6919	34.6143	30.7344	0.288935	-1.79119	2.19553e-36	3.70187e-34	down	yes
Cp4.1LG19g01360	GO:0003674(molecular_function);GO:0006954(inflammatory response);GO:0009507(chloroplast);GO:0051707(response to other organism)	00350(Tyrosine metabolism);00360(Phenylalanine metabolism)	K07253	EC:5.3.2.1	late embryogenesis abundant protein 46 [Cucurbita moschata]	NA	270.199	417.49	185.848	28.2405	20.3171	19.9357	12.7536	3.67284	2.38092e-36	3.98209e-34	up	yes
Cp4.1LG03g13100	GO:0005516(calmodulin binding);GO:0005634(nucleus);GO:0005886(plasma membrane)	NA	NA	NA	protein IQ-DOMAIN 14-like isoform X2 [Cucurbita pepo subsp. pepo]	NA	32.5899	36.5734	26.2036	4.84764	5.29226	4.24661	6.6289	2.72877	2.61748e-36	4.34271e-34	up	yes
Cp4.1LG01g21850	GO:0005634(nucleus);GO:0008150(biological_process)	NA	NA	NA	LOB domain-containing protein 21-like isoform X1 [Cucurbita pepo subsp. pepo]	NA	11.269	5.56966	7.77771	64.6074	84.9727	64.436	0.115021	-3.12003	4.20681e-36	6.92421e-34	down	yes
Cp4.1LG17g08630	GO:0003674(molecular_function);GO:0005739(mitochondrion);GO:0008150(biological_process)	NA	NA	NA	uncharacterized protein LOC111460722 [Cucurbita moschata]	NA	25.1543	30.6285	36.4278	126.099	111.557	144.82	0.241088	-2.05237	4.83807e-36	7.90052e-34	down	yes
Cp4.1LG07g06280	GO:0005576(extracellular region);GO:0009507(chloroplast);GO:0016042(lipid catabolic process);GO:0016298(lipase activity)	NA	NA	NA	CSC1-like protein RXW8 isoform X1 [Cucurbita pepo subsp. pepo]	NA	4.15527	4.85059	5.79951	23.544	18.6748	20.7789	0.235015	-2.08918	5.18187e-36	8.39585e-34	down	yes
Cp4.1LG19g00220	GO:0008150(biological_process);GO:0016021(integral component of membrane)	NA	NA	NA	cleft lip and palate transmembrane protein 1 homolog [Cucurbita maxima]	NA	55.7336	48.1682	49.8756	10.1883	8.56097	8.8176	5.57834	2.47984	6.11764e-36	9.83517e-34	up	yes
Cp4.1LG20g01260	GO:0005634(nucleus);GO:0008270(zinc ion binding)	NA	NA	NA	uncharacterized protein LOC111783108 isoform X2 [Cucurbita pepo subsp. pepo]	NA	25.8751	27.0225	27.3196	86.1254	96.9254	78.5599	0.306628	-1.70544	6.53664e-36	1.04279e-33	down	yes
Cp4.1LG07g04730	GO:0005576(extracellular region);GO:0009507(chloroplast);GO:0016042(lipid catabolic process);GO:0016298(lipase activity)	NA	NA	NA	CSC1-like protein RXW8 isoform X1 [Cucurbita pepo subsp. pepo]	NA	4.39446	5.33016	6.92074	26.2377	22.7386	26.0204	0.221948	-2.17171	7.91374e-36	1.25285e-33	down	yes
Cp4.1LG09g06030	GO:0000502(proteasome complex);GO:0004175(endopeptidase activity);GO:0004298(threonine-type endopeptidase activity);GO:0005634(nucleus);GO:0005737(cytoplasm);GO:0005839(proteasome core complex);GO:0006511(ubiquitin-dependent protein catabolic process);GO:0010499(proteasomal ubiquitin-independent protein catabolic process);GO:0043161(proteasome-mediated ubiquitin-dependent protein catabolic proces…	03050(Proteasome)	K02737	EC:3.4.25.1	proteasome subunit beta type-5-like [Cucurbita pepo subsp. pepo]	NA	53.3334	83.4067	38.3856	5.64227	4.00847	4.21761	12.6277	3.65852	9.07383e-36	1.42562e-33	up	yes
Cp4.1LG08g10230	GO:0003674(molecular_function);GO:0005634(nucleus);GO:0080167(response to karrikin)	NA	NA	NA	protein BIC1-like [Cucurbita pepo subsp. pepo]	NA	99.6369	75.1299	108.397	359.089	418.032	388.131	0.243006	-2.04093	9.20667e-36	1.43562e-33	down	yes
Cp4.1LG15g01220	GO:0008540(proteasome regulatory particle, base subcomplex);GO:0017025(TBP-class protein binding);GO:0030433(ubiquitin-dependent ERAD pathway);GO:0031595(nuclear proteasome complex);GO:0031597(cytosolic proteasome complex);GO:0036402(proteasome-activating ATPase activity);GO:0045899(positive regulation of RNA polymerase II transcriptional preinitiation complex assembly)	03050(Proteasome)	K03062	NA	26S proteasome regulatory subunit 4 homolog B-like [Cucurbita moschata]	NA	116.848	179.808	91.6909	14.3051	14.3394	15.1281	8.87193	3.14925	1.48207e-35	2.29379e-33	up	yes
Cp4.1LG13g05280	GO:0004356(glutamate-ammonia ligase activity);GO:0005507(copper ion binding);GO:0005515(protein binding);GO:0005524(ATP binding);GO:0005618(cell wall);GO:0005737(cytoplasm);GO:0005829(cytosol);GO:0005886(plasma membrane);GO:0006542(glutamine biosynthetic process);GO:0009399(nitrogen fixation);GO:0009506(plasmodesma);GO:0010150(leaf senescence);GO:0022626(cytosolic ribosome);GO:0042128(nitrate ass…	00630(Glyoxylate and dicarboxylate metabolism);00910(Nitrogen metabolism);00250(Alanine, aspartate and glutamate metabolism);00220(Arginine biosynthesis)	K01915	EC:6.3.1.2	glutamine synthetase cytosolic isozyme-like [Cucurbita pepo subsp. pepo]	NA	10.7332	6.68715	12.5686	66.6611	68.0185	51.8211	0.160798	-2.63668	1.57723e-35	2.42297e-33	down	yes
Cp4.1LG12g00610	GO:0005759(mitochondrial matrix);GO:0006986(response to unfolded protein);GO:0009507(chloroplast);GO:0046872(metal ion binding);GO:0051082(unfolded protein binding);GO:0051085(chaperone cofactor-dependent protein refolding);GO:0051087(chaperone binding)	NA	NA	NA	10 kDa chaperonin 1, chloroplastic-like [Cucurbita maxima]	NA	45.5975	39.933	36.6186	6.47294	5.23243	4.01898	7.76815	2.95757	2.05046e-35	3.1268e-33	up	yes
Cp4.1LG05g06790	GO:0003729(mRNA binding);GO:0005685(U1 snRNP);GO:0006376(mRNA splice site selection);GO:0071004(U2-type prespliceosome)	NA	NA	NA	luc7-like protein 3 [Cucurbita moschata]	NA	22.8814	23.1637	22.2192	68.3443	77.9668	67.6206	0.319094	-1.64795	2.62605e-35	3.97531e-33	down	yes
Cp4.1LG03g01320	GO:0000027(ribosomal large subunit assembly);GO:0003735(structural constituent of ribosome);GO:0006412(translation);GO:0022625(cytosolic large ribosomal subunit);GO:1902626(assembly of large subunit precursor of preribosome)	03010(Ribosome)	K02896	NA	embryonic protein DC-8-like [Cucurbita pepo subsp. pepo]	NA	151.338	235.404	66.8359	6.23819	4.45835	3.67708	31.5563	4.97985	4.39283e-35	6.60165e-33	up	yes
Cp4.1LG16g01690	GO:0005524(ATP binding);GO:0005739(mitochondrion);GO:0005886(plasma membrane);GO:0007005(mitochondrion organization);GO:0016887(ATPase activity)	NA	NA	NA	ATPase family AAA domain-containing protein 3-B-like [Cucurbita pepo subsp. pepo]	NA	22.1182	32.5244	20.8955	3.21914	2.44314	1.85832	10.0442	3.32829	4.46764e-35	6.66578e-33	up	yes
Cp4.1LG01g01280	GO:0000151(ubiquitin ligase complex);GO:0004842(ubiquitin-protein transferase activity);GO:0005634(nucleus);GO:0005737(cytoplasm);GO:0008150(biological_process);GO:0031625(ubiquitin protein ligase binding)	NA	NA	NA	PREDICTED: ankyrin-1-like isoform X2 [Cucumis melo]	NA	30.6505	29.9839	33.8635	100.237	98.3138	93.6504	0.3234	-1.62861	4.81708e-35	7.13582e-33	down	yes
Cp4.1LG08g11200	GO:0004364(glutathione transferase activity);GO:0005737(cytoplasm);GO:0006749(glutathione metabolic process);GO:0010731(protein glutathionylation)	00480(Glutathione metabolism)	K00799	EC:2.5.1.18	glutathione S-transferase L3 [Cucurbita moschata]	NA	78.2921	144.144	87.1345	13.2172	9.37298	9.17308	9.7462	3.28484	7.23867e-35	1.0647e-32	up	yes
Cp4.1LG06g07890	GO:0004869(cysteine-type endopeptidase inhibitor activity)	NA	NA	NA	cysteine proteinase inhibitor 1-like [Cucurbita moschata]	NA	105.377	190.533	221.781	2323.65	1912.54	1127.7	0.0965144	-3.37311	7.65961e-35	1.11868e-32	down	yes
Cp4.1LG01g05380	GO:0006629(lipid metabolic process);GO:0006633(fatty acid biosynthetic process);GO:0006636(unsaturated fatty acid biosynthetic process);GO:0009266(response to temperature stimulus);GO:0009507(chloroplast);GO:0009941(chloroplast envelope);GO:0016021(integral component of membrane);GO:0016717(oxidoreductase activity, acting on paired donors, with oxidation of a pair of donors resulting in the reduc…	NA	NA	NA	omega-3 fatty acid desaturase, chloroplastic-like [Cucurbita pepo subsp. pepo]	NA	52.0235	46.5733	59.5481	184.866	241.178	184.238	0.259134	-1.94823	9.70488e-35	1.40748e-32	down	yes
Cp4.1LG02g17070	GO:0003674(molecular_function);GO:0005634(nucleus);GO:0008150(biological_process)	NA	NA	NA	uncharacterized protein LOC111787494 isoform X1 [Cucurbita pepo subsp. pepo]	NA	7.73715	5.52744	10.575	52.4892	61.8647	94.3685	0.114217	-3.13015	1.05468e-34	1.50886e-32	down	yes
Cp4.1LG05g04720	GO:0004623(phospholipase A2 activity);GO:0006644(phospholipid metabolic process);GO:0050482(arachidonic acid secretion)	NA	NA	NA	uncharacterized protein LOC111796146 [Cucurbita pepo subsp. pepo]	NA	10.4158	11.3647	14.1077	52.1249	63.1902	45.0903	0.223734	-2.16014	1.05494e-34	1.50886e-32	down	yes
Cp4.1LG19g03710	GO:0000245(spliceosomal complex assembly);GO:0004672(protein kinase activity);GO:0004674(protein serine/threonine kinase activity);GO:0005634(nucleus);GO:0005737(cytoplasm);GO:0006468(protein phosphorylation);GO:0006979(response to oxidative stress);GO:0016301(kinase activity);GO:0035556(intracellular signal transduction);GO:0050684(regulation of mRNA processing)	NA	NA	NA	serine/threonine-protein kinase spk-1-like [Cucurbita pepo subsp. pepo]	NA	23.0364	20.8231	23.1036	68.6712	82.5255	73.0148	0.298661	-1.74342	1.30101e-34	1.84806e-32	down	yes
Cp4.1LG04g05440	GO:0000175(3'-5'-exoribonuclease activity);GO:0000957(mitochondrial RNA catabolic process);GO:0000963(mitochondrial RNA processing);GO:0003676(nucleic acid binding);GO:0003723(RNA binding);GO:0004654(polyribonucleotide nucleotidyltransferase activity);GO:0005739(mitochondrion);GO:0006364(rRNA processing);GO:0006397(mRNA processing);GO:0006402(mRNA catabolic process);GO:0008033(tRNA processing);GO…	00230(Purine metabolism);00240(Pyrimidine metabolism);03018(RNA degradation)	K00962	EC:2.7.7.8	polyribonucleotide nucleotidyltransferase 2, mitochondrial [Cucurbita pepo subsp. pepo]	NA	11.5375	11.8988	8.62541	0.59896	1.04169	0.764532	13.3303	3.73664	1.76898e-34	2.4957e-32	up	yes
Cp4.1LG08g13090	GO:0005634(nucleus);GO:0005829(cytosol);GO:0008540(proteasome regulatory particle, base subcomplex);GO:0031593(polyubiquitin modification-dependent protein binding);GO:0043161(proteasome-mediated ubiquitin-dependent protein catabolic process);GO:0043248(proteasome assembly)	03050(Proteasome)	K03029	NA	26S proteasome non-ATPase regulatory subunit 4 homolog [Cucurbita pepo subsp. pepo]	NA	27.6521	27.6422	18.3746	2.65264	2.60718	2.88722	9.04241	3.17671	1.95732e-34	2.74276e-32	up	yes
Cp4.1LG13g11600	GO:0009507(chloroplast);GO:0042646(plastid nucleoid)	NA	NA	NA	uncharacterized protein LOC111808316 [Cucurbita pepo subsp. pepo]	NA	28.5306	28.6575	34.5836	120.525	107.693	92.7097	0.285958	-1.80613	3.11014e-34	4.32895e-32	down	yes
Cp4.1LG10g07540	GO:0004674(protein serine/threonine kinase activity);GO:0005524(ATP binding);GO:0005622(intracellular);GO:0005886(plasma membrane);GO:0016301(kinase activity);GO:0018105(peptidyl-serine phosphorylation);GO:0018107(peptidyl-threonine phosphorylation);GO:0035556(intracellular signal transduction)	NA	NA	NA	CBL-interacting protein kinase 18 [Cucurbita pepo subsp. pepo]	NA	94.6309	100.192	135.007	459.237	542.304	392.447	0.236609	-2.07942	3.36012e-34	4.6457e-32	down	yes
Cp4.1LG17g04400	GO:0001666(response to hypoxia);GO:0004021(L-alanine:2-oxoglutarate aminotransferase activity);GO:0005524(ATP binding);GO:0005739(mitochondrion);GO:0005829(cytosol);GO:0009507(chloroplast);GO:0019481(L-alanine catabolic process, by transamination);GO:0046686(response to cadmium ion)	00710(Carbon fixation in photosynthetic organisms);00250(Alanine, aspartate and glutamate metabolism);00220(Arginine biosynthesis)	K00814	EC:2.6.1.2	alanine aminotransferase 2, mitochondrial [Cucurbita pepo subsp. pepo]	NA	79.665	123.868	84.2645	15.3877	13.6833	10.9967	7.18279	2.84455	4.23494e-34	5.81646e-32	up	yes
Cp4.1LG01g03060	GO:0003674(molecular_function);GO:0005634(nucleus);GO:0006351(transcription, DNA-templated);GO:0006355(regulation of transcription, DNA-templated);GO:0048511(rhythmic process)	NA	NA	NA	protein LNK1-like isoform X2 [Cucurbita pepo subsp. pepo]	NA	39.0271	46.7629	49.1024	143.323	137.735	132.842	0.325906	-1.61747	6.5825e-34	8.98122e-32	down	yes
Cp4.1LG06g03590	GO:0005634(nucleus);GO:0008150(biological_process);GO:0008270(zinc ion binding)	NA	NA	NA	uncharacterized protein LOC111797547 [Cucurbita pepo subsp. pepo]	NA	2.93966	2.96642	2.99617	11.3083	12.181	9.48824	0.269949	-1.88924	6.96379e-34	9.43935e-32	down	yes
Cp4.1LG17g02640	GO:0005759(mitochondrial matrix);GO:0006986(response to unfolded protein);GO:0009507(chloroplast);GO:0046872(metal ion binding);GO:0051082(unfolded protein binding);GO:0051085(chaperone cofactor-dependent protein refolding);GO:0051087(chaperone binding)	NA	NA	NA	10 kDa chaperonin 1, chloroplastic-like [Cucurbita pepo subsp. pepo]	NA	55.5164	58.2058	48.1583	10.5745	7.42777	9.24169	5.94188	2.57092	7.0878e-34	9.54505e-32	up	yes
Cp4.1LG08g11780	GO:0005739(mitochondrion);GO:0005759(mitochondrial matrix);GO:0008150(biological_process)	NA	NA	NA	uncharacterized protein At2g39795, mitochondrial-like [Cucurbita pepo subsp. pepo]	NA	45.2711	68.2431	38.2752	4.71098	4.97453	2.84107	12.1174	3.59901	7.64729e-34	1.02321e-31	up	yes
Cp4.1LG01g05010	GO:0005515(protein binding);GO:0005634(nucleus);GO:0005737(cytoplasm);GO:0009631(cold acclimation);GO:0042393(histone binding);GO:0071497(cellular response to freezing);GO:1901141(regulation of lignin biosynthetic process)	04120(Ubiquitin mediated proteolysis)	K10615	EC:2.3.2.26	ultraviolet-B receptor UVR8-like [Cucurbita pepo subsp. pepo]	NA	36.4268	36.3874	31.4699	104.761	140.85	160.005	0.2571	-1.9596	9.75176e-34	1.29642e-31	down	yes
Cp4.1LG18g02550	GO:0009451(RNA modification);GO:0019239(deaminase activity)	00740(Riboflavin metabolism)	K11752	EC:3.5.4.26;EC:1.1.1.193	riboflavin biosynthesis protein PYRR, chloroplastic-like [Cucurbita pepo subsp. pepo]	NA	21.228	21.8375	45.4268	239.829	228.726	242.711	0.124415	-3.00676	1.06678e-33	1.40917e-31	down	yes
Cp4.1LG01g04900	GO:0003723(RNA binding);GO:0003729(mRNA binding);GO:0005737(cytoplasm);GO:0005829(cytosol);GO:0006417(regulation of translation)	NA	NA	NA	pumilio homolog 1-like [Cucurbita pepo subsp. pepo]	NA	79.6979	65.4822	104.291	357.812	458.676	347.145	0.21439	-2.22169	1.16149e-33	1.52456e-31	down	yes
Cp4.1LG01g04170	GO:0005886(plasma membrane);GO:0006810(transport);GO:0022857(transmembrane transporter activity)	NA	NA	NA	WAT1-related protein At1g70260-like [Cucurbita pepo subsp. pepo]	NA	29.2732	23.928	54.1168	280.138	261.928	311.976	0.125659	-2.99241	1.66508e-33	2.17184e-31	down	yes
Cp4.1LG13g04950	GO:0005739(mitochondrion);GO:0005773(vacuole);GO:0005829(cytosol);GO:0005886(plasma membrane);GO:0006809(nitric oxide biosynthetic process);GO:0008940(nitrate reductase activity);GO:0009416(response to light stimulus);GO:0009610(response to symbiotic fungus);GO:0009635(response to herbicide);GO:0009703(nitrate reductase (NADH) activity);GO:0020037(heme binding);GO:0030151(molybdenum ion binding);…	00910(Nitrogen metabolism)	K10534	EC:1.7.1.1;EC:1.7.1.2	nitrate reductase [NADH] [Cucurbita pepo subsp. pepo]	NA	283.966	229.346	364.041	1129.22	1483.78	1369.41	0.220308	-2.18241	1.73975e-33	2.25504e-31	down	yes
Cp4.1LG09g05210	GO:0005315(inorganic phosphate transmembrane transporter activity);GO:0005887(integral component of plasma membrane);GO:0035435(phosphate ion transmembrane transport)	NA	NA	NA	inorganic phosphate transporter 2-1, chloroplastic-like [Cucurbita pepo subsp. pepo]	NA	16.4657	13.0504	18.1321	54.4465	62.7153	58.9043	0.270627	-1.88562	1.79751e-33	2.31544e-31	down	yes
Cp4.1LG14g04230	GO:0005739(mitochondrion);GO:0005829(cytosol);GO:0009507(chloroplast);GO:0009570(chloroplast stroma);GO:0010167(response to nitrate);GO:0016020(membrane);GO:0020037(heme binding);GO:0042128(nitrate assimilation);GO:0046872(metal ion binding);GO:0047889(ferredoxin-nitrate reductase activity);GO:0048046(apoplast);GO:0048307(ferredoxin-nitrite reductase activity);GO:0050421(nitrite reductase (NO-for…	00910(Nitrogen metabolism)	K00366	EC:1.7.7.1	ferredoxin--nitrite reductase, chloroplastic [Cucurbita pepo subsp. pepo]	NA	93.3377	82.4125	144.262	493.312	604.491	550.003	0.194205	-2.36435	1.89885e-33	2.43088e-31	down	yes
Cp4.1LG06g07150	GO:0003700(DNA binding transcription factor activity);GO:0005634(nucleus);GO:0006351(transcription, DNA-templated);GO:0006355(regulation of transcription, DNA-templated);GO:0007275(multicellular organism development);GO:0009753(response to jasmonic acid);GO:0044212(transcription regulatory region DNA binding);GO:0045995(regulation of embryonic development);GO:0048317(seed morphogenesis);GO:008006…	NA	NA	NA	NAC transcription factor 56-like [Cucurbita pepo subsp. pepo]	NA	20.1582	24.0091	17.2516	72.0237	60.8552	72.3574	0.299259	-1.74053	1.92469e-33	2.44884e-31	down	yes
Cp4.1LG16g07160	GO:0009416(response to light stimulus);GO:0009535(chloroplast thylakoid membrane);GO:0009768(photosynthesis, light harvesting in photosystem I);GO:0009941(chloroplast envelope);GO:0010287(plastoglobule);GO:0016168(chlorophyll binding);GO:0031409(pigment binding)	00196(Photosynthesis - antenna proteins)	K08912	NA	chlorophyll a-b binding protein of LHCII type 1-like [Cucurbita pepo subsp. pepo]	NA	567.466	434.146	517.34	1634.99	1580.92	1751.1	0.305808	-1.7093	2.10296e-33	2.64357e-31	down	yes
Cp4.1LG03g06310	GO:0003674(molecular_function);GO:0005634(nucleus);GO:0008150(biological_process)	NA	NA	NA	uncharacterized protein LOC111790032 [Cucurbita pepo subsp. pepo]	NA	0.359575	0.227167	0.932592	14.2701	17.7522	14.0859	0.0329515	-4.92351	2.10323e-33	2.64357e-31	down	yes
Cp4.1LG16g08080	GO:0005634(nucleus)	NA	NA	NA	protein FANTASTIC FOUR 3-like [Cucurbita pepo subsp. pepo]	NA	25.7734	18.9155	24.668	88.7106	101.962	89.0214	0.247974	-2.01174	3.31178e-33	4.13753e-31	down	yes
Cp4.1LG10g02250	GO:0016020(membrane);GO:0016709(oxidoreductase activity, acting on paired donors, with incorporation or reduction of molecular oxygen, NAD(P)H as one donor, and incorporation of one atom of oxygen);GO:0042343(indole glucosinolate metabolic process);GO:0044550(secondary metabolite biosynthetic process);GO:0098542(defense response to other organism)	00943(Isoflavonoid biosynthesis)	K13260	EC:1.14.13.89;EC:1.14.13.53	cytochrome P450, partial [Cynara cardunculus var. scolymus]	NA	28.6164	29.9116	24.9921	5.37385	3.36339	4.19543	6.45807	2.6911	4.07066e-33	5.05518e-31	up	yes
Cp4.1LG04g05990	GO:0004017(adenylate kinase activity);GO:0005524(ATP binding);GO:0005739(mitochondrion);GO:0046939(nucleotide phosphorylation)	00230(Purine metabolism);00730(Thiamine metabolism)	K00939	EC:2.7.4.3	probable adenylate kinase 7, mitochondrial [Cucurbita pepo subsp. pepo]	NA	69.9996	63.7585	63.0289	11.4115	10.4999	6.99673	6.80732	2.76709	6.11258e-33	7.54576e-31	up	yes
Cp4.1LG17g07900	NA	NA	NA	NA	hypothetical protein Csa_7G426490 [Cucumis sativus]	NA	109.809	136.703	106.998	16.2333	14.9544	17.5324	7.25591	2.85916	6.98401e-33	8.5705e-31	up	yes
Cp4.1LG07g04210	GO:0005737(cytoplasm);GO:0016301(kinase activity);GO:0016310(phosphorylation)	03008(Ribosome biogenesis in eukaryotes)	K11883	NA	uncharacterized protein LOC111799162 [Cucurbita pepo subsp. pepo]	NA	57.8877	58.6046	71.9632	190.202	195.836	201.091	0.320978	-1.63945	1.02431e-32	1.2496e-30	down	yes
Cp4.1LG06g05090	GO:0005634(nucleus)	NA	NA	NA	uncharacterized protein LOC111797073 [Cucurbita pepo subsp. pepo]	NA	15.1807	14.8307	10.7392	49.5222	46.1624	45.0182	0.289622	-1.78776	1.31284e-32	1.59222e-30	down	yes
Cp4.1LG01g20640	GO:0000502(proteasome complex);GO:0004298(threonine-type endopeptidase activity);GO:0005634(nucleus);GO:0005737(cytoplasm);GO:0005774(vacuolar membrane);GO:0005829(cytosol);GO:0005839(proteasome core complex);GO:0006511(ubiquitin-dependent protein catabolic process);GO:0008233(peptidase activity);GO:0043161(proteasome-mediated ubiquitin-dependent protein catabolic process)	03050(Proteasome)	K02735	EC:3.4.25.1	proteasome subunit beta type-3-A-like isoform X1 [Cucurbita maxima]	NA	69.1729	68.0798	48.1927	7.67517	9.44361	10.3402	6.75354	2.75564	1.3588e-32	1.63838e-30	up	yes
Cp4.1LG02g02410	GO:0000502(proteasome complex);GO:0004298(threonine-type endopeptidase activity);GO:0005634(nucleus);GO:0005773(vacuole);GO:0005829(cytosol);GO:0005839(proteasome core complex);GO:0006511(ubiquitin-dependent protein catabolic process);GO:0008233(peptidase activity);GO:0022626(cytosolic ribosome);GO:0046686(response to cadmium ion)	03050(Proteasome)	K02728	EC:3.4.25.1	proteasome subunit alpha type-4 [Cucurbita pepo subsp. pepo]	NA	100.862	104.91	72.8597	16.466	16.1983	13.6319	6.01846	2.58939	1.39388e-32	1.67096e-30	up	yes
Cp4.1LG12g04210	GO:0003677(DNA binding);GO:0003700(DNA binding transcription factor activity);GO:0005634(nucleus);GO:0006351(transcription, DNA-templated);GO:0006355(regulation of transcription, DNA-templated);GO:0009506(plasmodesma);GO:0009567(double fertilization forming a zygote and endosperm);GO:0046983(protein dimerization activity)	04075(Plant hormone signal transduction);04712(Circadian rhythm - plant)	K12126	NA	transcription factor UNE10 [Cucurbita pepo subsp. pepo]	NA	260.203	215.777	306.955	873.313	928.831	1049.32	0.274573	-1.86474	1.72292e-32	2.05354e-30	down	yes
Cp4.1LG00g00790	GO:0005739(mitochondrion);GO:0005773(vacuole);GO:0008289(lipid binding);GO:0015914(phospholipid transport);GO:0016021(integral component of membrane)	NA	NA	NA	uncharacterized protein LOC111783921 [Cucurbita pepo subsp. pepo]	NA	5.66125	7.84668	8.67085	29.786	25.7052	34.972	0.245169	-2.02815	2.0467e-32	2.42551e-30	down	yes
Cp4.1LG15g05460	GO:0003677(DNA binding);GO:0003700(DNA binding transcription factor activity);GO:0005634(nucleus);GO:0006351(transcription, DNA-templated);GO:0006355(regulation of transcription, DNA-templated)	NA	NA	NA	protein RADIALIS-like 1 [Cucurbita moschata]	NA	21.0698	6.94378	15.4168	171.041	159.093	145.439	0.0913222	-3.45289	2.12705e-32	2.50642e-30	down	yes
Cp4.1LG02g17170	GO:0016420(malonyltransferase activity)	00944(Flavone and flavonol biosynthesis);00943(Isoflavonoid biosynthesis)	K13264	EC:2.3.1.115	phenolic glucoside malonyltransferase 1-like [Cucurbita pepo subsp. pepo]	NA	4.39505	5.19654	4.7177	19.839	17.7365	15.9473	0.267349	-1.9032	2.37759e-32	2.78581e-30	down	yes
Cp4.1LG05g13010	GO:0004044(amidophosphoribosyltransferase activity);GO:0005829(cytosol);GO:0006164(purine nucleotide biosynthetic process);GO:0006189('de novo' IMP biosynthetic process);GO:0006541(glutamine metabolic process);GO:0009113(purine nucleobase biosynthetic process);GO:0009116(nucleoside metabolic process);GO:0009507(chloroplast);GO:0009532(plastid stroma);GO:0009570(chloroplast stroma);GO:0009658(chlo…	00230(Purine metabolism);00250(Alanine, aspartate and glutamate metabolism)	K00764	EC:2.4.2.14	amidophosphoribosyltransferase, chloroplastic-like [Cucurbita pepo subsp. pepo]	NA	9.09308	9.93344	14.8745	45.7211	53.2969	50.6515	0.226506	-2.14238	5.51129e-32	6.42127e-30	down	yes
Cp4.1LG03g07820	GO:0005215(transporter activity);GO:0005886(plasma membrane);GO:0006857(oligopeptide transport);GO:0016020(membrane);GO:0016021(integral component of membrane);GO:0022857(transmembrane transporter activity);GO:0055085(transmembrane transport)	NA	NA	NA	protein NRT1/ PTR FAMILY 5.8-like [Cucurbita pepo subsp. pepo]	NA	2.56806	2.59737	3.65876	18.1624	16.9247	30.896	0.133734	-2.90256	6.06012e-32	7.02127e-30	down	yes
Cp4.1LG04g05520	NA	NA	NA	NA	F-box/LRR-repeat protein 7 [Cucurbita pepo subsp. pepo]	NA	4.00487	4.30693	4.90675	19.3696	16.4407	18.93	0.241477	-2.05004	6.16182e-32	7.09945e-30	down	yes
Cp4.1LG10g08490	GO:0005515(protein binding);GO:0005634(nucleus);GO:0005737(cytoplasm);GO:0009631(cold acclimation);GO:0042393(histone binding);GO:0071497(cellular response to freezing);GO:1901141(regulation of lignin biosynthetic process)	04120(Ubiquitin mediated proteolysis)	K10615	EC:2.3.2.26	ultraviolet-B receptor UVR8-like [Cucurbita pepo subsp. pepo]	NA	24.6208	27.4013	25.6519	69.3548	75.9325	81.0652	0.343155	-1.54307	8.52446e-32	9.76733e-30	down	yes
Cp4.1LG01g10240	GO:0003774(motor activity);GO:0005737(cytoplasm);GO:0005886(plasma membrane);GO:0009506(plasmodesma);GO:0016459(myosin complex);GO:0030048(actin filament-based movement)	NA	NA	NA	myosin-1 [Cucurbita pepo subsp. pepo]	NA	4.90519	6.31914	6.92898	22.6193	32.8773	22.6807	0.232207	-2.10652	1.09101e-31	1.24321e-29	down	yes
Cp4.1LG18g01490	GO:0008422(beta-glucosidase activity);GO:0009651(response to salt stress);GO:0009725(response to hormone);GO:0019762(glucosinolate catabolic process)	00500(Starch and sucrose metabolism);00460(Cyanoamino acid metabolism);00940(Phenylpropanoid biosynthesis)	K01188	EC:3.2.1.21	beta-glucosidase 12-like [Cucurbita pepo subsp. pepo]	NA	0.0001	0.257655	0.307468	15.4829	15.1189	14.0568	0.0126565	-6.30397	1.49731e-31	1.69687e-29	down	yes
Cp4.1LG03g16190	GO:0004386(helicase activity);GO:0005634(nucleus);GO:0008150(biological_process)	00500(Starch and sucrose metabolism);00230(Purine metabolism);00240(Pyrimidine metabolism);00740(Riboflavin metabolism);00760(Nicotinate and nicotinamide metabolism);00770(Pantothenate and CoA biosynthesis)	K01513	EC:3.1.4.1;EC:3.6.1.9	uncharacterized protein LOC111790572 isoform X1 [Cucurbita pepo subsp. pepo]	NA	41.5116	43.7791	49.3931	142.835	147.524	119.163	0.328881	-1.60436	1.67982e-31	1.88831e-29	down	yes
Cp4.1LG04g00930	GO:0005634(nucleus)	NA	NA	NA	transcription factor bHLH63-like [Cucurbita pepo subsp. pepo]	NA	6.36049	5.36671	10.4682	40.9393	41.6793	37.3638	0.184988	-2.43449	1.68444e-31	1.88831e-29	down	yes
Cp4.1LG13g01610	GO:0004004(ATP-dependent RNA helicase activity);GO:0010501(RNA secondary structure unwinding)	NA	NA	NA	probable DEAD-box ATP-dependent RNA helicase 48 isoform X1 [Cucurbita pepo subsp. pepo]	NA	7.04441	10.4097	6.77135	0.505936	0.373912	0.523333	17.2647	4.10975	1.74461e-31	1.94524e-29	up	yes
Cp4.1LG08g05400	GO:0003674(molecular_function);GO:0005634(nucleus);GO:0005739(mitochondrion);GO:0007275(multicellular organism development);GO:0009733(response to auxin);GO:0009734(auxin-activated signaling pathway);GO:0010029(regulation of seed germination);GO:0040008(regulation of growth);GO:1900057(positive regulation of leaf senescence)	04075(Plant hormone signal transduction)	K14488	NA	auxin-responsive protein SAUR36 [Cucurbita moschata]	NA	40.5715	29.4693	51.9045	239.431	228.952	164.433	0.192702	-2.37555	1.89885e-31	2.1059e-29	down	yes
Cp4.1LG16g06870	GO:0008540(proteasome regulatory particle, base subcomplex);GO:0017025(TBP-class protein binding);GO:0030433(ubiquitin-dependent ERAD pathway);GO:0031595(nuclear proteasome complex);GO:0031597(cytosolic proteasome complex);GO:0036402(proteasome-activating ATPase activity);GO:0045899(positive regulation of RNA polymerase II transcriptional preinitiation complex assembly)	03050(Proteasome)	K03063	NA	26S proteasome regulatory subunit 6B homolog [Cucurbita moschata]	NA	46.1012	51.3835	36.9175	6.06584	6.9442	8.45713	6.26082	2.64635	2.05836e-31	2.27066e-29	up	yes
Cp4.1LG01g13060	GO:0000156(phosphorelay response regulator activity);GO:0000160(phosphorelay signal transduction system);GO:0004674(protein serine/threonine kinase activity);GO:0005515(protein binding);GO:0005634(nucleus);GO:0005737(cytoplasm);GO:0006351(transcription, DNA-templated);GO:0006355(regulation of transcription, DNA-templated);GO:0007623(circadian rhythm);GO:0009735(response to cytokinin);GO:0009736(c…	04075(Plant hormone signal transduction)	K14492	NA	two-component response regulator ARR5 [Cucurbita pepo subsp. pepo]	NA	8.26195	8.57202	9.40152	75.7326	70.2505	32.9161	0.14665	-2.76955	2.18883e-31	2.40181e-29	down	yes
Cp4.1LG14g03450	GO:0006744(ubiquinone biosynthetic process);GO:0008299(isoprenoid biosynthetic process);GO:0009507(chloroplast);GO:0009536(plastid);GO:0009570(chloroplast stroma);GO:0010236(plastoquinone biosynthetic process);GO:0015979(photosynthesis);GO:0046872(metal ion binding);GO:0050347(trans-octaprenyltranstransferase activity);GO:0052924(all-trans-nonaprenyl-diphosphate synthase (geranylgeranyl-diphospha…	00900(Terpenoid backbone biosynthesis)	K05356	EC:2.5.1.84;EC:2.5.1.85	probable solanesyl-diphosphate synthase 3, chloroplastic [Cucurbita pepo subsp. pepo]	NA	79.8022	75.6321	96.2222	254.044	320.303	271.267	0.297602	-1.74854	2.29623e-31	2.50639e-29	down	yes
Cp4.1LG12g01780	GO:0003674(molecular_function);GO:0005634(nucleus);GO:0008150(biological_process);GO:0009507(chloroplast)	NA	NA	NA	uncharacterized protein LOC111807255 [Cucurbita pepo subsp. pepo]	NA	5.01303	4.18589	5.74195	22.6503	21.7189	36.4541	0.184858	-2.43551	2.44011e-31	2.6495e-29	down	yes
Cp4.1LG20g08860	GO:0000302(response to reactive oxygen species);GO:0004130(cytochrome-c peroxidase activity);GO:0004601(peroxidase activity);GO:0005618(cell wall);GO:0005737(cytoplasm);GO:0005794(Golgi apparatus);GO:0005829(cytosol);GO:0005886(plasma membrane);GO:0006979(response to oxidative stress);GO:0009408(response to heat);GO:0009506(plasmodesma);GO:0009507(chloroplast);GO:0009570(chloroplast stroma);GO:00…	00053(Ascorbate and aldarate metabolism);00480(Glutathione metabolism)	K00434	EC:1.11.1.11	L-ascorbate peroxidase, cytosolic [Cucurbita moschata]	NA	144.671	133.94	142.765	29.028	17.3291	21.2452	6.23314	2.63996	3.01479e-31	3.25645e-29	up	yes
Cp4.1LG17g00500	GO:0000166(nucleotide binding);GO:0005634(nucleus);GO:0005730(nucleolus);GO:0006364(rRNA processing)	03008(Ribosome biogenesis in eukaryotes)	K14546	NA	WD repeat-containing protein 43 [Cucurbita pepo subsp. pepo]	NA	7.70431	10.1181	6.81867	0.436344	0.22666	0.435102	22.4396	4.48798	3.16392e-31	3.39982e-29	up	yes
Cp4.1LG05g00740	GO:0008540(proteasome regulatory particle, base subcomplex);GO:0017025(TBP-class protein binding);GO:0030433(ubiquitin-dependent ERAD pathway);GO:0031595(nuclear proteasome complex);GO:0031597(cytosolic proteasome complex);GO:0036402(proteasome-activating ATPase activity);GO:0045899(positive regulation of RNA polymerase II transcriptional preinitiation complex assembly)	03050(Proteasome)	K03062	NA	26S proteasome regulatory subunit 4 homolog B [Cucurbita moschata]	NA	111.213	142.931	93.1388	19.4261	19.1785	21.5833	5.76998	2.52857	3.78796e-31	4.0494e-29	up	yes
Cp4.1LG03g01860	GO:0003674(molecular_function);GO:0005634(nucleus);GO:0008150(biological_process)	NA	NA	NA	uncharacterized protein LOC111786779 [Cucurbita pepo subsp. pepo]	NA	10.9514	9.07488	8.99247	48.695	41.7087	37.7483	0.22644	-2.1428	4.25334e-31	4.52359e-29	down	yes
Cp4.1LG02g02480	GO:0003674(molecular_function);GO:0008150(biological_process);GO:0009507(chloroplast);GO:0009535(chloroplast thylakoid membrane);GO:0016021(integral component of membrane)	NA	NA	NA	uncharacterized protein LOC111787590 [Cucurbita pepo subsp. pepo]	NA	81.2885	62.5328	75.1846	226.894	261.29	226.281	0.306531	-1.70589	4.3428e-31	4.59518e-29	down	yes
Cp4.1LG07g02130	GO:0000502(proteasome complex);GO:0004298(threonine-type endopeptidase activity);GO:0005634(nucleus);GO:0005737(cytoplasm);GO:0005773(vacuole);GO:0005774(vacuolar membrane);GO:0005829(cytosol);GO:0005839(proteasome core complex);GO:0006511(ubiquitin-dependent protein catabolic process);GO:0008233(peptidase activity);GO:0009651(response to salt stress);GO:0010043(response to zinc ion);GO:0010363(r…	03050(Proteasome)	K02738	EC:3.4.25.1	proteasome subunit beta type-6 [Cucurbita moschata]	NA	102.06	85.6289	70.5015	14.6861	13.338	16.3134	5.8233	2.54184	4.82629e-31	5.08083e-29	up	yes
Cp4.1LG14g07350	GO:0000774(adenyl-nucleotide exchange factor activity);GO:0001405(presequence translocase-associated import motor);GO:0005507(copper ion binding);GO:0005524(ATP binding);GO:0005739(mitochondrion);GO:0005759(mitochondrial matrix);GO:0006457(protein folding);GO:0009411(response to UV);GO:0009507(chloroplast);GO:0030150(protein import into mitochondrial matrix);GO:0042803(protein homodimerization ac…	NA	NA	NA	grpE protein homolog 2, mitochondrial-like [Cucurbita pepo subsp. pepo]	NA	13.8347	19.5789	8.12294	0.314912	0.167145	0.415165	46.2946	5.53277	5.55529e-31	5.81875e-29	up	yes
Cp4.1LG03g08320	GO:0005576(extracellular region);GO:0005773(vacuole);GO:0009690(cytokinin metabolic process);GO:0009823(cytokinin catabolic process);GO:0016614(oxidoreductase activity, acting on CH-OH group of donors);GO:0019139(cytokinin dehydrogenase activity);GO:0048507(meristem development);GO:0050660(flavin adenine dinucleotide binding);GO:0055114(oxidation-reduction process)	00908(Zeatin biosynthesis)	K00279	EC:1.5.99.12	cytokinin dehydrogenase 9-like [Cucurbita pepo subsp. pepo]	NA	13.9035	14.142	14.4334	39.3938	39.9781	37.189	0.364436	-1.45626	5.96631e-31	6.21785e-29	down	yes
Cp4.1LG10g11560	GO:0005515(protein binding);GO:0005524(ATP binding);GO:0005739(mitochondrion);GO:0009507(chloroplast);GO:0009570(chloroplast stroma);GO:0009706(chloroplast inner membrane);GO:0010007(magnesium chelatase complex);GO:0015979(photosynthesis);GO:0015995(chlorophyll biosynthetic process);GO:0016851(magnesium chelatase activity)	00860(Porphyrin and chlorophyll metabolism)	K03403	EC:6.6.1.1	magnesium-chelatase subunit ChlH, chloroplastic [Cucurbita pepo subsp. pepo]	NA	238.583	198.326	249.526	694.195	880.34	715.92	0.299694	-1.73844	6.4138e-31	6.65079e-29	down	yes
Cp4.1LG19g07190	GO:0005634(nucleus);GO:0009414(response to water deprivation);GO:0009785(blue light signaling pathway);GO:0010161(red light signaling pathway)	NA	NA	NA	protein DEHYDRATION-INDUCED 19-like [Cucurbita pepo subsp. pepo]	NA	14.9038	15.4723	13.2789	45.8303	47.3161	38.6361	0.331266	-1.59394	6.52841e-31	6.73595e-29	down	yes
Cp4.1LG13g09990	GO:0005783(endoplasmic reticulum)	NA	NA	NA	synaptotagmin-3-like isoform X1 [Cucurbita pepo subsp. pepo]	NA	18.2475	21.1251	20.6347	66.43	50.8435	62.8333	0.333176	-1.58564	6.71737e-31	6.89661e-29	down	yes
Cp4.1LG09g02440	GO:0004849(uridine kinase activity);GO:0005829(cytosol);GO:0006206(pyrimidine nucleobase metabolic process);GO:0043097(pyrimidine nucleoside salvage)	00240(Pyrimidine metabolism)	K00876	EC:2.7.1.48	uridine-cytidine kinase C-like [Cucurbita pepo subsp. pepo]	NA	11.3228	12.3645	12.0505	35.639	53.4763	40.157	0.276453	-1.85489	7.3244e-31	7.4687e-29	down	yes
Cp4.1LG03g16470	GO:0003677(DNA binding);GO:0003700(DNA binding transcription factor activity);GO:0005634(nucleus);GO:0006351(transcription, DNA-templated);GO:0006355(regulation of transcription, DNA-templated);GO:0009651(response to salt stress);GO:0009723(response to ethylene);GO:0009737(response to abscisic acid);GO:0009739(response to gibberellin);GO:0009751(response to salicylic acid);GO:0009753(response to …	04712(Circadian rhythm - plant)	K12133	NA	protein REVEILLE 6-like isoform X1 [Cucurbita pepo subsp. pepo]	NA	13.2737	11.8578	14.5488	43.2696	46.7572	37.3853	0.311433	-1.68301	7.34661e-31	7.4687e-29	down	yes
Cp4.1LG09g02640	GO:0009658(chloroplast organization);GO:0009707(chloroplast outer membrane)	NA	NA	NA	protein CHUP1, chloroplastic-like [Cucurbita pepo subsp. pepo]	NA	76.947	71.6788	96.2496	279.797	367.076	266.854	0.267996	-1.89971	8.73598e-31	8.83783e-29	down	yes
Cp4.1LG05g04640	GO:0004419(hydroxymethylglutaryl-CoA lyase activity);GO:0005739(mitochondrion);GO:0005759(mitochondrial matrix);GO:0006551(leucine metabolic process);GO:0006552(leucine catabolic process);GO:0046951(ketone body biosynthetic process)	00650(Butanoate metabolism);00072(Synthesis and degradation of ketone bodies);00280(Valine, leucine and isoleucine degradation);04146(Peroxisome)	K01640	EC:4.1.3.4	hydroxymethylglutaryl-CoA lyase, mitochondrial-like isoform X1 [Cucurbita pepo subsp. pepo]	NA	11.6951	7.83642	10.2411	41.5894	49.8918	33.8551	0.237542	-2.07374	8.83956e-31	8.89921e-29	down	yes
Cp4.1LG12g11980	GO:0003746(translation elongation factor activity);GO:0003924(GTPase activity);GO:0005622(intracellular);GO:0006414(translational elongation)	NA	NA	NA	elongation factor Tu, mitochondrial [Cucurbita pepo subsp. pepo]	NA	24.7544	33.2005	24.6953	3.67979	1.92737	3.23473	9.34757	3.22459	8.91831e-31	8.93511e-29	up	yes
Cp4.1LG07g00060	GO:0004650(polygalacturonase activity);GO:0005576(extracellular region);GO:0005618(cell wall);GO:0008150(biological_process);GO:0048046(apoplast)	04144(Endocytosis)	K12472	NA	polygalacturonase 1 beta-like protein 3 [Cucurbita pepo subsp. pepo]	NA	22.3278	22.1125	21.8224	3.67326	3.52406	3.83739	6.00494	2.58615	1.0084e-30	1.00545e-28	up	yes
Cp4.1LG19g01190	GO:0005759(mitochondrial matrix);GO:0006986(response to unfolded protein);GO:0009507(chloroplast);GO:0046872(metal ion binding);GO:0051082(unfolded protein binding);GO:0051085(chaperone cofactor-dependent protein refolding);GO:0051087(chaperone binding)	NA	NA	NA	20 kDa chaperonin, chloroplastic-like [Cucurbita pepo subsp. pepo]	NA	213.882	213.473	159.544	30.9026	26.4487	16.3416	7.96413	2.99352	1.15374e-30	1.14485e-28	up	yes
Cp4.1LG03g10730	GO:0000502(proteasome complex);GO:0004298(threonine-type endopeptidase activity);GO:0005634(nucleus);GO:0005737(cytoplasm);GO:0005773(vacuole);GO:0005774(vacuolar membrane);GO:0005829(cytosol);GO:0005839(proteasome core complex);GO:0005886(plasma membrane);GO:0006511(ubiquitin-dependent protein catabolic process);GO:0008233(peptidase activity);GO:0010499(proteasomal ubiquitin-independent protein …	03050(Proteasome)	K02734	EC:3.4.25.1	proteasome subunit beta type-2-A-like [Cucurbita pepo subsp. pepo]	NA	70.2729	65.5146	43.6594	8.87758	9.51602	8.66025	6.63295	2.72965	1.28434e-30	1.26838e-28	up	yes
Cp4.1LG12g06880	GO:0003697(single-stranded DNA binding);GO:0003723(RNA binding);GO:0005840(ribosome);GO:0009409(response to cold);GO:0009414(response to water deprivation);GO:0009507(chloroplast);GO:0009535(chloroplast thylakoid membrane);GO:0009570(chloroplast stroma);GO:0009579(thylakoid);GO:0009651(response to salt stress);GO:0009941(chloroplast envelope);GO:0010029(regulation of seed germination);GO:0019843(…	03013(RNA transport);03015(mRNA surveillance pathway);03018(RNA degradation)	K13126	NA	30S ribosomal protein 2, chloroplastic-like isoform X1 [Cucurbita moschata]	NA	107.008	130.471	101.66	23.1076	17.5471	14.3223	6.16875	2.62498	1.40693e-30	1.38286e-28	up	yes
Cp4.1LG01g10940	GO:0005524(ATP binding);GO:0005618(cell wall);GO:0005634(nucleus);GO:0009409(response to cold);GO:0009416(response to light stimulus);GO:0009507(chloroplast);GO:0009535(chloroplast thylakoid membrane);GO:0009570(chloroplast stroma);GO:0009579(thylakoid);GO:0009753(response to jasmonic acid);GO:0009941(chloroplast envelope);GO:0010150(leaf senescence);GO:0010287(plastoglobule);GO:0010319(stromule)…	03010(Ribosome)	K02960	NA	ribulose bisphosphate carboxylase/oxygenase activase 2, chloroplastic-like [Cucurbita pepo subsp. pepo]	NA	1284.83	1048.13	1376.11	3960.19	4607.25	6066.96	0.253448	-1.98024	1.43492e-30	1.40371e-28	down	yes
Cp4.1LG08g01430	GO:0005737(cytoplasm);GO:0030001(metal ion transport);GO:0046914(transition metal ion binding);GO:0046916(cellular transition metal ion homeostasis)	NA	NA	NA	heavy metal-associated isoprenylated plant protein 39-like [Cucurbita maxima]	NA	43.594	26.6942	41.4948	153.463	171.374	144.107	0.238372	-2.06871	1.49546e-30	1.45608e-28	down	yes
Cp4.1LG13g06950	GO:0003674(molecular_function);GO:0005576(extracellular region);GO:0005886(plasma membrane);GO:0008150(biological_process);GO:0016021(integral component of membrane)	NA	NA	NA	uncharacterized protein LOC111808498 [Cucurbita pepo subsp. pepo]	NA	41.138	30.4109	41.3219	5.44247	4.50261	4.85353	7.62713	2.93114	1.75483e-30	1.70063e-28	up	yes
Cp4.1LG15g03650	NA	NA	NA	NA	Cystatin domain containing protein [Cucumis sativus]	NA	30.5159	23.6944	18.1277	108.587	106.705	100.888	0.228787	-2.12792	1.76785e-30	1.70528e-28	down	yes
Cp4.1LG11g05040	GO:0005515(protein binding);GO:0006779(porphyrin-containing compound biosynthetic process);GO:0006782(protoporphyrinogen IX biosynthetic process);GO:0006783(heme biosynthetic process);GO:0008883(glutamyl-tRNA reductase activity);GO:0009416(response to light stimulus);GO:0009507(chloroplast);GO:0015995(chlorophyll biosynthetic process);GO:0031969(chloroplast membrane);GO:0050661(NADP binding);GO:0…	00860(Porphyrin and chlorophyll metabolism)	K02492	EC:1.2.1.70	glutamyl-tRNA reductase 1, chloroplastic [Cucurbita pepo subsp. pepo]	NA	98.6969	75.8456	112.728	345.446	444.609	335.398	0.255249	-1.97003	1.96407e-30	1.88578e-28	down	yes
Cp4.1LG10g04250	GO:0000015(phosphopyruvate hydratase complex);GO:0000287(magnesium ion binding);GO:0003677(DNA binding);GO:0004634(phosphopyruvate hydratase activity);GO:0005507(copper ion binding);GO:0005634(nucleus);GO:0005737(cytoplasm);GO:0005739(mitochondrion);GO:0005740(mitochondrial envelope);GO:0005741(mitochondrial outer membrane);GO:0005829(cytosol);GO:0005886(plasma membrane);GO:0006096(glycolytic pro…	00010(Glycolysis / Gluconeogenesis);03018(RNA degradation)	K01689	EC:4.2.1.11	enolase [Cucurbita moschata]	NA	704.933	839.517	513.99	131.003	103.049	110.897	5.96738	2.5771	2.17591e-30	2.07955e-28	up	yes
Cp4.1LG04g08280	GO:0016787(hydrolase activity)	NA	NA	NA	methylesterase 3-like [Cucurbita pepo subsp. pepo]	NA	87.3908	72.351	83.1594	237.246	233.597	238.581	0.342392	-1.54628	2.27219e-30	2.16161e-28	down	yes
Cp4.1LG09g10030	GO:0008047(enzyme activator activity);GO:0008987(quinolinate synthetase A activity);GO:0009060(aerobic respiration);GO:0009435(NAD biosynthetic process);GO:0009507(chloroplast);GO:0016226(iron-sulfur cluster assembly);GO:0016740(transferase activity);GO:0034628('de novo' NAD biosynthetic process from aspartate);GO:0042803(protein homodimerization activity);GO:0046872(metal ion binding);GO:0051176…	00760(Nicotinate and nicotinamide metabolism)	K03517	EC:2.5.1.72	quinolinate synthase, chloroplastic-like [Cucurbita pepo subsp. pepo]	NA	3.1122	6.15464	3.90121	20.5455	19.5953	21.0549	0.215179	-2.21639	2.56979e-30	2.43355e-28	down	yes
Cp4.1LG12g03760	GO:0004124(cysteine synthase activity);GO:0005737(cytoplasm);GO:0006535(cysteine biosynthetic process from serine);GO:0030170(pyridoxal phosphate binding)	00920(Sulfur metabolism);00270(Cysteine and methionine metabolism);00460(Cyanoamino acid metabolism)	K13034	EC:2.5.1.47;EC:4.4.1.9	bifunctional L-3-cyanoalanine synthase/cysteine synthase 1, mitochondrial [Cucurbita pepo subsp. pepo]	NA	130.101	141.665	156.097	446.055	369.827	390.035	0.354803	-1.49491	2.94084e-30	2.77228e-28	down	yes
Cp4.1LG13g01700	GO:0003978(UDP-glucose 4-epimerase activity);GO:0005794(Golgi apparatus);GO:0005829(cytosol);GO:0005886(plasma membrane);GO:0006012(galactose metabolic process);GO:0033358(UDP-L-arabinose biosynthetic process);GO:0045227(capsule polysaccharide biosynthetic process);GO:0046369(galactose biosynthetic process);GO:0046983(protein dimerization activity);GO:0050373(UDP-arabinose 4-epimerase activity);G…	00052(Galactose metabolism);00520(Amino sugar and nucleotide sugar metabolism)	K01784	EC:5.1.3.2	bifunctional UDP-glucose 4-epimerase and UDP-xylose 4-epimerase 1 [Cucurbita pepo subsp. pepo]	NA	2.67885	3.15817	2.95414	11.7602	16.1721	18.01	0.191352	-2.3857	3.30138e-30	3.09807e-28	down	yes
Cp4.1LG08g05000	GO:0004722(protein serine/threonine phosphatase activity);GO:0005634(nucleus);GO:0006470(protein dephosphorylation);GO:0046872(metal ion binding)	NA	NA	NA	probable protein phosphatase 2C 40 [Cucurbita pepo subsp. pepo]	NA	12.132	13.5262	13.0634	37.1124	39.8324	33.3528	0.351065	-1.51019	3.4274e-30	3.19268e-28	down	yes
Cp4.1LG00g00290	NA	NA	NA	NA	uncharacterized protein LOC111438455 [Cucurbita moschata]	NA	24.7452	24.2787	23.2041	72.0109	105.139	76.8264	0.284389	-1.81406	3.43299e-30	3.19268e-28	down	yes
Cp4.1LG17g00200	GO:0003674(molecular_function);GO:0005634(nucleus);GO:0008150(biological_process)	NA	NA	NA	uncharacterized protein LOC111494361 isoform X1 [Cucurbita maxima]	NA	47.6465	65.2535	56.3341	164.912	229.955	198.859	0.285037	-1.81078	4.04119e-30	3.74153e-28	down	yes
Cp4.1LG01g06710	GO:0016787(hydrolase activity)	NA	NA	NA	pheophytinase, chloroplastic-like [Cucurbita pepo subsp. pepo]	NA	32.2366	32.8764	31.8142	98.9103	133.478	91.9162	0.298877	-1.74237	4.628e-30	4.26578e-28	down	yes
Cp4.1LG13g04580	GO:0003756(protein disulfide isomerase activity);GO:0005783(endoplasmic reticulum);GO:0006457(protein folding);GO:0034976(response to endoplasmic reticulum stress)	04141(Protein processing in endoplasmic reticulum)	K09580	EC:5.3.4.1	protein disulfide-isomerase-like [Cucurbita pepo subsp. pepo]	NA	89.5011	114.059	83.1147	19.2273	16.2241	12.5876	5.96754	2.57714	5.217e-30	4.78741e-28	up	yes
Cp4.1LG18g01740	GO:0003951(NAD+ kinase activity);GO:0005516(calmodulin binding);GO:0005524(ATP binding);GO:0005737(cytoplasm);GO:0006741(NADP biosynthetic process);GO:0016021(integral component of membrane);GO:0016310(phosphorylation);GO:0019363(pyridine nucleotide biosynthetic process);GO:0019674(NAD metabolic process);GO:0042736(NADH kinase activity)	00760(Nicotinate and nicotinamide metabolism)	K00858	EC:2.7.1.23	NAD(H) kinase 1-like isoform X1 [Cucurbita pepo subsp. pepo]	NA	2.95744	4.29474	3.96278	15.6736	20.7769	15.0119	0.217925	-2.1981	5.97012e-30	5.45437e-28	down	yes
Cp4.1LG00g07340	GO:0005524(ATP binding);GO:0005739(mitochondrion);GO:0005783(endoplasmic reticulum);GO:0005886(plasma membrane);GO:0009409(response to cold);GO:0009414(response to water deprivation);GO:0009651(response to salt stress);GO:0009737(response to abscisic acid);GO:0010154(fruit development);GO:0010431(seed maturation);GO:0016021(integral component of membrane);GO:0016887(ATPase activity);GO:0031966(mi…	NA	NA	NA	hypothetical protein Ahy_A10g047756 isoform A [Arachis hypogaea]	NA	43.9858	59.6086	39.5115	8.74273	6.83523	8.83496	5.8619	2.55137	6.94262e-30	6.31504e-28	up	yes
Cp4.1LG11g02320	GO:0008540(proteasome regulatory particle, base subcomplex);GO:0017025(TBP-class protein binding);GO:0030433(ubiquitin-dependent ERAD pathway);GO:0031595(nuclear proteasome complex);GO:0031597(cytosolic proteasome complex);GO:0036402(proteasome-activating ATPase activity);GO:0045899(positive regulation of RNA polymerase II transcriptional preinitiation complex assembly)	03050(Proteasome)	K03064	NA	26S proteasome regulatory subunit S10B homolog B-like [Cucurbita moschata]	NA	51.2893	60.7826	41.1573	10.3524	9.2098	8.10548	5.53819	2.46941	7.87223e-30	7.12935e-28	up	yes
Cp4.1LG19g07930	GO:0005739(mitochondrion)	03008(Ribosome biogenesis in eukaryotes)	K14557	NA	uncharacterized protein LOC111781523 [Cucurbita pepo subsp. pepo]	NA	17.0596	17.7666	18.2433	49.7728	49.7188	44.1547	0.369445	-1.43657	1.2064e-29	1.08781e-27	down	yes
Cp4.1LG20g00810	GO:0005515(protein binding);GO:0005634(nucleus);GO:0007165(signal transduction)	04144(Endocytosis)	K05747	NA	ninja-family protein AFP3-like isoform X1 [Cucurbita pepo subsp. pepo]	NA	15.4226	15.1195	23.7333	207.545	174.667	83.8783	0.116448	-3.10224	1.23802e-29	1.11148e-27	down	yes
Cp4.1LG01g19030	NA	NA	NA	NA	hypothetical protein Csa_5G137420 [Cucumis sativus]	NA	74.1425	133.481	90.5585	9.91948	9.33778	11.288	9.76197	3.28717	1.34901e-29	1.20591e-27	up	yes
Cp4.1LG10g05030	NA	NA	NA	NA	ethylene-responsive transcription factor 4-like [Cucurbita pepo subsp. pepo]	NA	169.508	228.933	216.739	33.3566	15.6997	21.0279	8.77771	3.13384	1.57924e-29	1.40566e-27	up	yes
Cp4.1LG02g14880	GO:0005471(ATP:ADP antiporter activity);GO:0005524(ATP binding);GO:0009507(chloroplast);GO:0009536(plastid);GO:0009941(chloroplast envelope);GO:0016020(membrane);GO:0016021(integral component of membrane);GO:0031969(chloroplast membrane)	NA	NA	NA	ADP,ATP carrier protein 1, chloroplastic-like [Cucurbita pepo subsp. pepo]	NA	22.3595	20.9192	16.2816	3.57072	4.03558	3.50697	5.35938	2.42207	1.95946e-29	1.73664e-27	up	yes
Cp4.1LG02g14810	GO:0002084(protein depalmitoylation);GO:0005737(cytoplasm);GO:0008474(palmitoyl-(protein) hydrolase activity);GO:0052689(carboxylic ester hydrolase activity)	00564(Glycerophospholipid metabolism)	K06130	EC:3.1.1.5	acyl-protein thioesterase 2-like [Cucurbita pepo subsp. pepo]	NA	44.5358	26.8079	31.0421	4.25512	3.41123	2.21829	10.3581	3.37268	2.2794e-29	2.0116e-27	up	yes
Cp4.1LG15g07580	GO:0005634(nucleus)	NA	NA	NA	B-box domain protein 30-like [Cucurbita pepo subsp. pepo]	NA	68.2259	61.0385	46.548	5.86877	3.79669	4.16534	12.7117	3.66808	2.47805e-29	2.17764e-27	up	yes
Cp4.1LG00g03540	GO:0003674(molecular_function);GO:0008150(biological_process);GO:0009507(chloroplast);GO:0016021(integral component of membrane)	00230(Purine metabolism);00730(Thiamine metabolism)	K00939	EC:2.7.4.3	uncharacterized protein LOC111784627 [Cucurbita pepo subsp. pepo]	NA	10.207	6.79618	10.503	42.0409	58.2816	43.161	0.191703	-2.38306	2.97109e-29	2.58954e-27	down	yes
Cp4.1LG13g07830	GO:0005634(nucleus);GO:0005737(cytoplasm);GO:0043248(proteasome assembly)	03050(Proteasome)	K11599	NA	cyclin-B1-2-like [Cucurbita moschata]	NA	46.4724	55.595	32.3387	7.11486	6.97749	7.39611	6.2548	2.64496	2.97175e-29	2.58954e-27	up	yes
Cp4.1LG01g13750	GO:0003677(DNA binding);GO:0003700(DNA binding transcription factor activity);GO:0005634(nucleus);GO:0006351(transcription, DNA-templated);GO:0006355(regulation of transcription, DNA-templated);GO:0009741(response to brassinosteroid);GO:0009873(ethylene-activated signaling pathway);GO:0009910(negative regulation of flower development);GO:0045892(negative regulation of transcription, DNA-templated…	NA	NA	NA	AP2/ERF and B3 domain-containing transcription repressor RAV2-like [Cucurbita pepo subsp. pepo]	NA	38.3747	40.2053	28.7543	4.19531	5.26479	4.68652	7.58728	2.92358	3.39084e-29	2.94237e-27	up	yes
Cp4.1LG10g04240	GO:0004332(fructose-bisphosphate aldolase activity);GO:0005507(copper ion binding);GO:0005515(protein binding);GO:0005634(nucleus);GO:0005737(cytoplasm);GO:0005739(mitochondrion);GO:0005829(cytosol);GO:0005886(plasma membrane);GO:0006094(gluconeogenesis);GO:0006096(glycolytic process);GO:0006098(pentose-phosphate shunt);GO:0009506(plasmodesma);GO:0009651(response to salt stress);GO:0009735(respon…	00010(Glycolysis / Gluconeogenesis);00030(Pentose phosphate pathway);00051(Fructose and mannose metabolism);00710(Carbon fixation in photosynthetic organisms)	K01623	EC:4.1.2.13	fructose-bisphosphate aldolase 6, cytosolic-like [Cucurbita maxima]	NA	23.3296	26.6554	18.226	4.18175	3.7289	3.64052	5.90511	2.56196	3.96192e-29	3.4236e-27	up	yes
Cp4.1LG01g09610	GO:0004512(inositol-3-phosphate synthase activity);GO:0005515(protein binding);GO:0005737(cytoplasm);GO:0006021(inositol biosynthetic process);GO:0008654(phospholipid biosynthetic process);GO:0009408(response to heat);GO:0009644(response to high light intensity);GO:0009733(response to auxin);GO:0009793(embryo development ending in seed dormancy);GO:0010264(myo-inositol hexakisphosphate biosynthet…	00562(Inositol phosphate metabolism)	K01858	EC:5.5.1.4	inositol-3-phosphate synthase [Cucurbita pepo subsp. pepo]	NA	1481.24	1383.56	1642.74	3993.37	4593.03	5311.42	0.324334	-1.62445	4.12503e-29	3.54975e-27	down	yes
Cp4.1LG14g10320	GO:0005634(nucleus);GO:0005829(cytosol);GO:0008540(proteasome regulatory particle, base subcomplex);GO:0031593(polyubiquitin modification-dependent protein binding);GO:0043161(proteasome-mediated ubiquitin-dependent protein catabolic process);GO:0043248(proteasome assembly)	03050(Proteasome)	K03029	NA	26S proteasome non-ATPase regulatory subunit 4 homolog [Cucurbita pepo subsp. pepo]	NA	32.1762	42.4301	26.5956	4.96332	5.04503	5.30062	6.61063	2.72479	5.47574e-29	4.69262e-27	up	yes
Cp4.1LG08g08480	GO:0003677(DNA binding);GO:0003723(RNA binding);GO:0004518(nuclease activity);GO:0005634(nucleus);GO:0008150(biological_process);GO:0046872(metal ion binding)	NA	NA	NA	zinc finger CCCH domain-containing protein 18-like [Cucurbita pepo subsp. pepo]	NA	5.04676	6.7577	7.02727	20.5617	25.8919	19.317	0.286325	-1.80428	6.35011e-29	5.41954e-27	down	yes
Cp4.1LG09g05090	GO:0003674(molecular_function);GO:0005634(nucleus);GO:0008150(biological_process)	NA	NA	NA	uncharacterized protein LOC111801817 isoform X1 [Cucurbita pepo subsp. pepo]	NA	8.1455	9.61705	12.2132	43.4042	29.8521	38.8487	0.26739	-1.90298	6.645e-29	5.64798e-27	down	yes
Cp4.1LG16g07740	GO:0003674(molecular_function);GO:0005634(nucleus);GO:0008150(biological_process)	NA	NA	NA	uncharacterized protein LOC111777662 [Cucurbita pepo subsp. pepo]	NA	9.21975	8.50039	10.1481	34.5342	29.065	39.7499	0.269652	-1.89083	6.79248e-29	5.74976e-27	down	yes
Cp4.1LG11g10450	GO:0006631(fatty acid metabolic process);GO:0009247(glycolipid biosynthetic process);GO:0009507(chloroplast);GO:0009707(chloroplast outer membrane);GO:0016036(cellular response to phosphate starvation);GO:0016757(transferase activity, transferring glycosyl groups);GO:0019374(galactolipid metabolic process);GO:0019375(galactolipid biosynthetic process);GO:0035250(UDP-galactosyltransferase activity…	00561(Glycerolipid metabolism)	K03715	EC:2.4.1.46	monogalactosyldiacylglycerol synthase 2, chloroplastic-like [Cucurbita pepo subsp. pepo]	NA	14.574	13.2323	13.4693	37.1892	52.5029	45.9617	0.304271	-1.71657	7.17369e-29	6.04777e-27	down	yes
Cp4.1LG16g06710	GO:0004066(asparagine synthase (glutamine-hydrolyzing) activity);GO:0005829(cytosol);GO:0006529(asparagine biosynthetic process);GO:0006541(glutamine metabolic process);GO:0009646(response to absence of light);GO:0042803(protein homodimerization activity)	00250(Alanine, aspartate and glutamate metabolism)	K01953	EC:6.3.5.4	asparagine synthetase [glutamine-hydrolyzing] 1-like [Cucurbita pepo subsp. pepo]	NA	5.82435	7.44731	7.97357	76.916	67.3774	28.7005	0.122809	-3.02551	7.89815e-29	6.63157e-27	down	yes
Cp4.1LG16g05250	GO:0005524(ATP binding);GO:0005739(mitochondrion);GO:0005829(cytosol);GO:0006457(protein folding);GO:0006458('de novo' protein folding);GO:0007005(mitochondrion organization);GO:0009507(chloroplast);GO:0009570(chloroplast stroma);GO:0009579(thylakoid);GO:0009658(chloroplast organization);GO:0009793(embryo development ending in seed dormancy);GO:0009941(chloroplast envelope);GO:0016020(membrane);G…	03018(RNA degradation)	K04077	NA	ruBisCO large subunit-binding protein subunit alpha [Cucurbita pepo subsp. pepo]	NA	71.5654	85.4084	63.5405	16.9653	13.2588	12.9327	5.10961	2.35321	8.19017e-29	6.84903e-27	up	yes
Cp4.1LG17g03280	GO:0003674(molecular_function);GO:0005634(nucleus);GO:0008150(biological_process)	NA	NA	NA	uncharacterized protein LOC111778993 [Cucurbita pepo subsp. pepo]	NA	3.46297	3.7788	3.67798	27.6213	25.7098	14.9808	0.159851	-2.6452	8.60669e-29	7.16844e-27	down	yes
Cp4.1LG11g05640	GO:0004672(protein kinase activity);GO:0005515(protein binding);GO:0005524(ATP binding);GO:0005886(plasma membrane);GO:0006468(protein phosphorylation);GO:0006995(cellular response to nitrogen starvation);GO:0009414(response to water deprivation);GO:0009507(chloroplast);GO:0009637(response to blue light);GO:0009767(photosynthetic electron transport chain);GO:0010027(thylakoid membrane organizatio…	NA	NA	NA	protein ACTIVITY OF BC1 COMPLEX KINASE 1, chloroplastic isoform X1 [Cucurbita pepo subsp. pepo]	NA	52.115	53.3855	49.9866	135.733	126.226	126.055	0.400725	-1.31931	9.36411e-29	7.7681e-27	down	yes
Cp4.1LG07g04680	NA	NA	NA	NA	phytosulfokines-like [Cucurbita pepo subsp. pepo]	NA	80.3153	69.6798	85.83	239.572	224.478	209.369	0.350191	-1.51379	9.78561e-29	8.08541e-27	down	yes
Cp4.1LG13g03650	GO:0003674(molecular_function);GO:0008150(biological_process)	NA	NA	NA	uncharacterized protein At4g22758-like [Cucurbita moschata]	NA	118.03	111.233	125.156	27.1675	24.1238	19.8234	4.98377	2.31724	1.04624e-28	8.61029e-27	up	yes
Cp4.1LG09g05290	GO:0008152(metabolic process);GO:0010325(raffinose family oligosaccharide biosynthetic process);GO:0047216(inositol 3-alpha-galactosyltransferase activity);GO:0052576(carbohydrate storage);GO:0070417(cellular response to cold)	00052(Galactose metabolism)	K18819	EC:2.4.1.123	galactinol synthase 1-like [Cucurbita pepo subsp. pepo]	NA	33.9349	33.3062	55.7857	178.672	157.062	167.172	0.244632	-2.03132	1.05192e-28	8.62283e-27	down	yes
Cp4.1LG04g15790	GO:0005507(copper ion binding);GO:0005777(peroxisome);GO:0008131(primary amine oxidase activity);GO:0009507(chloroplast);GO:0010311(lateral root formation);GO:0048038(quinone binding);GO:0055114(oxidation-reduction process)	00260(Glycine, serine and threonine metabolism);00350(Tyrosine metabolism);00360(Phenylalanine metabolism);00410(beta-Alanine metabolism);00950(Isoquinoline alkaloid biosynthesis);00960(Tropane, piperidine and pyridine alkaloid biosynthesis)	K00276	EC:1.4.3.21	uncharacterized protein LOC111793197 isoform X1 [Cucurbita pepo subsp. pepo]	NA	32.436	27.825	28.6036	3.15335	3.67034	5.57672	7.16627	2.84122	1.12423e-28	9.17926e-27	up	yes
Cp4.1LG02g17390	GO:0003674(molecular_function);GO:0005634(nucleus);GO:0008150(biological_process)	NA	NA	NA	dormancy-associated protein homolog 4-like [Cucurbita moschata]	NA	67.9695	59.3398	70.1977	182.361	179.514	180.134	0.364398	-1.45641	1.25481e-28	1.02053e-26	down	yes
Cp4.1LG02g08210	GO:0005524(ATP binding);GO:0005618(cell wall);GO:0005737(cytoplasm);GO:0005829(cytosol);GO:0046658(anchored component of plasma membrane)	NA	NA	NA	T-complex protein 1 subunit beta [Cucurbita maxima]	NA	44.5877	45.5702	43.1784	10.9441	7.53632	8.08168	5.01979	2.32763	1.36248e-28	1.10377e-26	up	yes
Cp4.1LG12g09340	GO:0000973(posttranscriptional tethering of RNA polymerase II gene DNA at nuclear periphery);GO:0006355(regulation of transcription, DNA-templated);GO:0006406(mRNA export from nucleus);GO:0006606(protein import into nucleus);GO:0017056(structural constituent of nuclear pore);GO:0031080(nuclear pore outer ring)	03013(RNA transport)	K14301	NA	nuclear pore complex protein NUP107 [Cucurbita pepo subsp. pepo]	NA	10.0167	10.5576	11.2753	1.9439	1.56671	1.38985	6.49933	2.70029	1.45795e-28	1.17652e-26	up	yes
Cp4.1LG10g01630	GO:0003777(microtubule motor activity);GO:0005871(kinesin complex);GO:0007018(microtubule-based movement);GO:0016887(ATPase activity)	NA	NA	NA	kinesin-like protein KIN-14A [Cucurbita pepo subsp. pepo]	NA	23.6321	22.7523	24.2557	57.6005	68.2153	66.9316	0.366491	-1.44815	1.51648e-28	1.219e-26	down	yes
Cp4.1LG12g01960	GO:0004439(phosphatidylinositol-4,5-bisphosphate 5-phosphatase activity);GO:0005634(nucleus);GO:0005737(cytoplasm);GO:0005886(plasma membrane);GO:0010305(leaf vascular tissue pattern formation);GO:0016787(hydrolase activity);GO:0034485(phosphatidylinositol-3,4,5-trisphosphate 5-phosphatase activity);GO:0046856(phosphatidylinositol dephosphorylation);GO:0071472(cellular response to salt stress);GO…	00562(Inositol phosphate metabolism);04070(Phosphatidylinositol signaling system)	K20279	EC:3.1.3.36	type IV inositol polyphosphate 5-phosphatase 7-like isoform X1 [Cucurbita moschata]	NA	4.28974	1.98842	5.09068	27.3109	26.901	27.5715	0.139012	-2.84672	1.70564e-28	1.36576e-26	down	yes
Cp4.1LG10g02680	GO:0016787(hydrolase activity)	00460(Cyanoamino acid metabolism)	K20802	EC:4.1.2.10	salicylic acid-binding protein 2-like [Cucurbita pepo subsp. pepo]	NA	59.1059	50.7191	68.063	172.208	180.846	178.91	0.334399	-1.58036	2.21537e-28	1.7671e-26	down	yes
Cp4.1LG03g17470	GO:0005215(transporter activity);GO:0005886(plasma membrane);GO:0006857(oligopeptide transport);GO:0010150(leaf senescence);GO:0010167(response to nitrate);GO:0015112(nitrate transmembrane transporter activity);GO:0015293(symporter activity);GO:0015386(potassium:proton antiporter activity);GO:0015706(nitrate transport);GO:0016020(membrane);GO:0016021(integral component of membrane);GO:0042128(nit…	NA	NA	NA	protein NRT1/ PTR FAMILY 7.3-like [Cucurbita pepo subsp. pepo]	NA	9.84392	10.0982	6.43247	0.467693	0.622917	0.664462	15.0276	3.90955	2.34406e-28	1.86259e-26	up	yes
Cp4.1LG13g04540	GO:0003674(molecular_function);GO:0005739(mitochondrion);GO:0008150(biological_process)	00970(Aminoacyl-tRNA biosynthesis)	K01872	EC:6.1.1.7	TLC domain-containing protein 2 [Cucurbita pepo subsp. pepo]	NA	16.2697	18.3951	18.356	47.2783	46.3708	54.449	0.358012	-1.48192	2.75912e-28	2.18403e-26	down	yes
Cp4.1LG16g05360	GO:0004359(glutaminase activity);GO:0005829(cytosol);GO:0008614(pyridoxine metabolic process);GO:0042819(vitamin B6 biosynthetic process);GO:0042823(pyridoxal phosphate biosynthetic process);GO:1903600(glutaminase complex)	00750(Vitamin B6 metabolism)	K08681	EC:4.3.3.6	probable pyridoxal 5'-phosphate synthase subunit PDX2 [Cucurbita pepo subsp. pepo]	NA	33.1853	24.4021	31.3608	98.7689	92.4441	84.0749	0.32311	-1.6299	3.07068e-28	2.4214e-26	down	yes
Cp4.1LG18g06410	GO:0000166(nucleotide binding);GO:0005634(nucleus);GO:0008150(biological_process)	03008(Ribosome biogenesis in eukaryotes)	K14552	NA	WD repeat-containing protein 75 [Cucurbita pepo subsp. pepo]	NA	12.4027	16.2018	12.8171	2.67744	1.98278	2.17836	6.05704	2.59861	3.50039e-28	2.7498e-26	up	yes
Cp4.1LG08g09630	GO:0000149(SNARE binding);GO:0005484(SNAP receptor activity);GO:0005886(plasma membrane);GO:0006886(intracellular protein transport);GO:0006887(exocytosis);GO:0006906(vesicle fusion);GO:0012505(endomembrane system);GO:0016021(integral component of membrane);GO:0031201(SNARE complex);GO:0048278(vesicle docking)	04130(SNARE interactions in vesicular transport)	K08486	NA	syntaxin-121-like [Cucurbita pepo subsp. pepo]	NA	36.7603	74.7684	48.5461	7.86217	6.19656	5.85243	8.03945	3.0071	3.65391e-28	2.85957e-26	up	yes
Cp4.1LG02g08750	GO:0003674(molecular_function);GO:0008150(biological_process)	NA	NA	NA	uncharacterized protein C57A10.07-like [Cucurbita pepo subsp. pepo]	NA	1.7587	2.05614	1.87745	7.51319	7.40439	5.41256	0.279992	-1.83654	4.20198e-28	3.27612e-26	down	yes
Cp4.1LG12g11700	GO:0003674(molecular_function);GO:0005634(nucleus);GO:0008150(biological_process)	NA	NA	NA	protein FANTASTIC FOUR 3-like [Cucurbita pepo subsp. pepo]	NA	13.028	13.1115	10.5472	68.3731	92.8139	41.2588	0.181217	-2.46421	4.3797e-28	3.40189e-26	down	yes
Cp4.1LG08g10810	GO:0005737(cytoplasm);GO:0030001(metal ion transport);GO:0046914(transition metal ion binding);GO:0046916(cellular transition metal ion homeostasis)	NA	NA	NA	heavy metal-associated isoprenylated plant protein 5-like isoform X1 [Cucurbita pepo subsp. pepo]	NA	197.801	146.005	218.336	753.407	592.345	588.321	0.290652	-1.78264	4.48403e-28	3.46993e-26	down	yes
Cp4.1LG11g01530	GO:0005509(calcium ion binding)	04016(MAPK signaling pathway - plant);04070(Phosphatidylinositol signaling system);04626(Plant-pathogen interaction)	K02183	NA	hypothetical protein Csa_2G359940 [Cucumis sativus]	NA	20.4934	27.1579	33.1527	120.901	161.116	242.834	0.153956	-2.69941	4.88302e-28	3.76464e-26	down	yes
Cp4.1LG10g10890	GO:0000502(proteasome complex);GO:0004175(endopeptidase activity);GO:0004298(threonine-type endopeptidase activity);GO:0005634(nucleus);GO:0005737(cytoplasm);GO:0005773(vacuole);GO:0005774(vacuolar membrane);GO:0005829(cytosol);GO:0005839(proteasome core complex);GO:0006511(ubiquitin-dependent protein catabolic process);GO:0008233(peptidase activity);GO:0009409(response to cold);GO:0010498(protea…	03050(Proteasome)	K02727	EC:3.4.25.1	proteasome subunit alpha type-3 [Cucurbita pepo subsp. pepo]	NA	131.215	136.494	90.0857	23.2874	22.5671	19.7079	5.45731	2.44819	6.13198e-28	4.71004e-26	up	yes
Cp4.1LG08g08630	GO:0003674(molecular_function);GO:0005634(nucleus);GO:0005886(plasma membrane);GO:0008150(biological_process)	NA	NA	NA	suppressor protein SRP40-like [Cucurbita pepo subsp. pepo]	NA	0.633141	1.04536	1.24005	15.279	15.9918	13.7954	0.0647613	-3.94872	6.26561e-28	4.79493e-26	down	yes
Cp4.1LG12g06060	GO:0000347(THO complex);GO:0003677(DNA binding);GO:0003678(DNA helicase activity);GO:0005515(protein binding);GO:0005524(ATP binding);GO:0005634(nucleus);GO:0005737(cytoplasm);GO:0005829(cytosol);GO:0006268(DNA unwinding involved in DNA replication);GO:0006270(DNA replication initiation);GO:0006351(transcription, DNA-templated);GO:0006355(regulation of transcription, DNA-templated);GO:0007049(cel…	03030(DNA replication)	K02210	EC:3.6.4.12	DNA replication licensing factor MCM7 [Cucurbita pepo subsp. pepo]	NA	3.42564	3.32451	3.25498	10.342	9.5082	11.0197	0.324106	-1.62546	8.3794e-28	6.38899e-26	down	yes
Cp4.1LG03g10270	NA	NA	NA	NA	NA	NA	61.7025	66.4173	67.9832	4.21078	3.8411	7.81913	12.356	3.62715	8.49266e-28	6.45162e-26	up	yes
Cp4.1LG00g02790	GO:0005829(cytosol);GO:0005884(actin filament);GO:0009846(pollen germination);GO:0009860(pollen tube growth);GO:0030036(actin cytoskeleton organization);GO:0032432(actin filament bundle);GO:0051015(actin filament binding);GO:0051017(actin filament bundle assembly);GO:0051639(actin filament network formation);GO:0051764(actin crosslink formation)	NA	NA	NA	fimbrin-1-like [Cucurbita pepo subsp. pepo]	NA	9.26787	9.63646	9.89177	26.227	28.5301	23.4244	0.368324	-1.44095	1.03498e-27	7.83378e-26	down	yes
Cp4.1LG04g12240	GO:0000184(nuclear-transcribed mRNA catabolic process, nonsense-mediated decay);GO:0000381(regulation of alternative mRNA splicing, via spliceosome);GO:0003729(mRNA binding);GO:0035145(exon-exon junction complex)	03040(Spliceosome);03013(RNA transport);03015(mRNA surveillance pathway)	K12876	NA	RNA-binding protein Y14-like [Cucurbita pepo subsp. pepo]	NA	40.944	38.1239	32.8303	7.13254	5.36458	6.1048	6.01541	2.58866	1.07478e-27	8.10537e-26	up	yes
Cp4.1LG17g07420	GO:0003674(molecular_function);GO:0009416(response to light stimulus);GO:0009507(chloroplast);GO:0009570(chloroplast stroma);GO:0009744(response to sucrose);GO:0009941(chloroplast envelope);GO:0019253(reductive pentose-phosphate cycle);GO:0034605(cellular response to heat);GO:0070417(cellular response to cold);GO:0071454(cellular response to anoxia);GO:0080153(negative regulation of reductive pen…	NA	NA	NA	calvin cycle protein CP12-1, chloroplastic-like [Cucurbita pepo subsp. pepo]	NA	98.1504	87.1504	131.485	346.43	347.526	426.291	0.282782	-1.82224	1.2939e-27	9.72253e-26	down	yes
Cp4.1LG13g06530	GO:0003993(acid phosphatase activity);GO:0004722(protein serine/threonine phosphatase activity);GO:0005576(extracellular region);GO:0005773(vacuole);GO:0016311(dephosphorylation);GO:0046872(metal ion binding)	00740(Riboflavin metabolism)	K14379	EC:3.1.3.2	purple acid phosphatase 17-like [Cucurbita pepo subsp. pepo]	NA	24.3769	22.1416	23.4318	61.8402	63.0909	82.3343	0.337492	-1.56708	1.37243e-27	1.02754e-25	down	yes
Cp4.1LG20g08460	GO:0003674(molecular_function);GO:0008150(biological_process);GO:0009507(chloroplast)	NA	NA	NA	uncharacterized protein LOC111782835 isoform X1 [Cucurbita pepo subsp. pepo]	NA	15.4759	14.7835	17.9139	42.3845	47.9186	45.9811	0.353477	-1.50031	1.51512e-27	1.13029e-25	down	yes
Cp4.1LG19g02510	GO:0005759(mitochondrial matrix);GO:0006986(response to unfolded protein);GO:0046872(metal ion binding);GO:0051082(unfolded protein binding);GO:0051085(chaperone cofactor-dependent protein refolding);GO:0051087(chaperone binding)	NA	NA	NA	10 kDa chaperonin, mitochondrial-like [Cucurbita moschata]	NA	63.577	63.0807	44.2097	5.89262	4.01081	8.18527	9.44609	3.23972	1.53167e-27	1.13854e-25	up	yes
Cp4.1LG03g07220	GO:0000502(proteasome complex);GO:0004298(threonine-type endopeptidase activity);GO:0005634(nucleus);GO:0005737(cytoplasm);GO:0005839(proteasome core complex);GO:0006511(ubiquitin-dependent protein catabolic process);GO:0008233(peptidase activity);GO:0051603(proteolysis involved in cellular protein catabolic process)	03050(Proteasome)	K02739	EC:3.4.25.1	proteasome subunit beta type-7-A-like [Cucurbita pepo subsp. pepo]	NA	79.3819	79.6331	53.4385	14.1801	12.1333	13.6048	5.32223	2.41203	1.92296e-27	1.42429e-25	up	yes
Cp4.1LG02g12940	GO:0000302(response to reactive oxygen species);GO:0004130(cytochrome-c peroxidase activity);GO:0004601(peroxidase activity);GO:0005618(cell wall);GO:0005737(cytoplasm);GO:0005794(Golgi apparatus);GO:0005829(cytosol);GO:0005886(plasma membrane);GO:0006979(response to oxidative stress);GO:0009408(response to heat);GO:0009506(plasmodesma);GO:0009507(chloroplast);GO:0009570(chloroplast stroma);GO:00…	00053(Ascorbate and aldarate metabolism);00480(Glutathione metabolism)	K00434	EC:1.11.1.11	L-ascorbate peroxidase, cytosolic-like [Cucurbita pepo subsp. pepo]	NA	336.529	327.283	310.231	76.7128	80.6227	76.2373	4.17019	2.06011	2.17971e-27	1.60872e-25	up	yes
Cp4.1LG02g12290	GO:0005515(protein binding);GO:0005737(cytoplasm);GO:0005886(plasma membrane);GO:0009585(red, far-red light phototransduction);GO:0009638(phototropism);GO:0009958(positive gravitropism);GO:0010017(red or far-red light signaling pathway);GO:0010114(response to red light);GO:0010218(response to far red light)	NA	NA	NA	protein PHYTOCHROME KINASE SUBSTRATE 1-like [Cucurbita pepo subsp. pepo]	NA	0.671178	1.38159	1.10647	13.9749	11.4917	12.7231	0.0827247	-3.59554	2.47151e-27	1.81761e-25	down	yes
Cp4.1LG13g04320	GO:0003674(molecular_function);GO:0005739(mitochondrion);GO:0009507(chloroplast);GO:0009658(chloroplast organization)	00860(Porphyrin and chlorophyll metabolism)	K22013	EC:4.99.1.10	protein STAY-GREEN LIKE, chloroplastic-like [Cucurbita pepo subsp. pepo]	NA	18.9468	15.5409	23.1581	62.5339	60.665	80.2641	0.283324	-1.81948	2.56103e-27	1.87679e-25	down	yes
Cp4.1LG03g01000	GO:0004089(carbonate dehydratase activity);GO:0005737(cytoplasm);GO:0005783(endoplasmic reticulum);GO:0006730(one-carbon metabolic process);GO:0008270(zinc ion binding);GO:0009570(chloroplast stroma)	00910(Nitrogen metabolism)	K01674	EC:4.2.1.1	alpha carbonic anhydrase 1, chloroplastic-like [Cucurbita pepo subsp. pepo]	NA	31.6577	36.1311	49.7255	129.485	128.081	133.158	0.30076	-1.73332	2.58827e-27	1.88772e-25	down	yes
Cp4.1LG10g10950	GO:0004222(metalloendopeptidase activity);GO:0006508(proteolysis);GO:0007275(multicellular organism development);GO:0009416(response to light stimulus);GO:0009507(chloroplast);GO:0009630(gravitropism);GO:0009658(chloroplast organization);GO:0009723(response to ethylene);GO:0009959(negative gravitropism);GO:0010027(thylakoid membrane organization);GO:0010207(photosystem II assembly);GO:0016020(mem…	NA	NA	NA	probable zinc metalloprotease EGY1, chloroplastic [Cucurbita pepo subsp. pepo]	NA	57.3792	57.0186	56.4029	14.2987	11.6006	10.1815	4.73384	2.24301	2.59415e-27	1.88772e-25	up	yes
Cp4.1LG15g07130	GO:0009813(flavonoid biosynthetic process);GO:0043231(intracellular membrane-bounded organelle);GO:0052696(flavonoid glucuronidation);GO:0080043(quercetin 3-O-glucosyltransferase activity);GO:0080044(quercetin 7-O-glucosyltransferase activity)	00944(Flavone and flavonol biosynthesis)	K22794	EC:2.4.1.239;EC:2.4.1.-	UDP-glycosyltransferase 79B30-like [Cucurbita pepo subsp. pepo]	NA	21.0356	26.4641	12.4155	1.47251	2.00321	1.57228	11.8691	3.56914	2.71396e-27	1.968e-25	up	yes
Cp4.1LG10g04070	GO:0004332(fructose-bisphosphate aldolase activity);GO:0005507(copper ion binding);GO:0005515(protein binding);GO:0005634(nucleus);GO:0005737(cytoplasm);GO:0005739(mitochondrion);GO:0005829(cytosol);GO:0005886(plasma membrane);GO:0006094(gluconeogenesis);GO:0006096(glycolytic process);GO:0006098(pentose-phosphate shunt);GO:0009506(plasmodesma);GO:0009651(response to salt stress);GO:0009735(respon…	00010(Glycolysis / Gluconeogenesis);00030(Pentose phosphate pathway);00051(Fructose and mannose metabolism);00710(Carbon fixation in photosynthetic organisms)	K01623	EC:4.1.2.13	uncharacterized protein LOC111803561 isoform X1 [Cucurbita pepo subsp. pepo]	NA	18.1611	23.3357	21.7513	4.55321	3.26534	4.52263	5.12497	2.35754	3.88532e-27	2.80759e-25	up	yes
Cp4.1LG04g06000	NA	NA	NA	NA	hypothetical protein Csa_1G097750 [Cucumis sativus]	NA	2.91014	2.09393	4.65417	52.7059	55.5154	33.2824	0.0682543	-3.87294	4.09147e-27	2.94629e-25	down	yes
Cp4.1LG05g09010	GO:0005789(endoplasmic reticulum membrane);GO:0006633(fatty acid biosynthetic process);GO:0016021(integral component of membrane);GO:0102158(very-long-chain 3-hydroxyacyl-CoA dehydratase activity);GO:0102343(3-hydroxy-arachidoyl-CoA dehydratase activity);GO:0102344(3-hydroxy-behenoyl-CoA dehydratase activity);GO:0102345(3-hydroxy-lignoceroyl-CoA dehydratase activity)	00062(Fatty acid elongation);01040(Biosynthesis of unsaturated fatty acids)	K10703	EC:4.2.1.134	very-long-chain (3R)-3-hydroxyacyl-CoA dehydratase 2 [Cucurbita pepo subsp. pepo]	NA	3.95444	4.229	5.50397	14.7449	16.1257	14.3101	0.302948	-1.72286	4.12723e-27	2.95395e-25	down	yes
Cp4.1LG02g14330	GO:0004675(transmembrane receptor protein serine/threonine kinase activity);GO:0005886(plasma membrane);GO:0006468(protein phosphorylation);GO:0006952(defense response);GO:0007166(cell surface receptor signaling pathway);GO:0009737(response to abscisic acid);GO:0009738(abscisic acid-activated signaling pathway);GO:0009789(positive regulation of abscisic acid-activated signaling pathway);GO:001630…	NA	NA	NA	lysM domain receptor-like kinase 3 [Cucurbita pepo subsp. pepo]	NA	13.8152	11.3768	9.86066	1.13606	1.02216	1.50189	9.57697	3.25957	4.1306e-27	2.95395e-25	up	yes
Cp4.1LG05g07010	GO:0003677(DNA binding);GO:0009507(chloroplast);GO:0009570(chloroplast stroma);GO:0009941(chloroplast envelope)	NA	NA	NA	DNA-binding protein SMUBP-2-like [Cucurbita pepo subsp. pepo]	NA	11.7029	13.2089	9.98494	39.0717	50.4026	31.5725	0.288292	-1.7944	4.14872e-27	2.95671e-25	down	yes
Cp4.1LG01g01010	GO:0005783(endoplasmic reticulum);GO:0005789(endoplasmic reticulum membrane);GO:0005886(plasma membrane);GO:0016021(integral component of membrane);GO:0080167(response to karrikin)	NA	NA	NA	reticulon-like protein B8 [Cucurbita pepo subsp. pepo]	NA	57.3995	49.4949	51.0274	11.121	8.013	11.5257	5.1508	2.3648	4.40393e-27	3.12784e-25	up	yes
Cp4.1LG08g01500	GO:0003989(acetyl-CoA carboxylase activity);GO:0005524(ATP binding);GO:0006633(fatty acid biosynthetic process);GO:0009317(acetyl-CoA carboxylase complex);GO:0009507(chloroplast);GO:0009536(plastid);GO:0009570(chloroplast stroma);GO:0009706(chloroplast inner membrane);GO:0009941(chloroplast envelope);GO:0016020(membrane);GO:2001295(malonyl-CoA biosynthetic process)	00620(Pyruvate metabolism);00640(Propanoate metabolism);00061(Fatty acid biosynthesis)	K01962	EC:6.4.1.2;EC:2.1.3.15	acetyl-coenzyme A carboxylase carboxyl transferase subunit alpha, chloroplastic-like [Cucurbita moschata]	NA	7.92599	9.67095	12.3366	38.6914	41.0773	29.4823	0.273989	-1.86781	5.04728e-27	3.57255e-25	down	yes
Cp4.1LG11g10370	GO:0003924(GTPase activity);GO:0005622(intracellular);GO:0006412(translation)	03040(Spliceosome)	K12852	NA	110 kDa U5 small nuclear ribonucleoprotein component CLO [Cucurbita pepo subsp. pepo]	NA	16.5662	20.4891	15.8217	4.05268	3.25922	3.2708	4.99655	2.32093	5.1126e-27	3.60647e-25	up	yes
Cp4.1LG13g04640	GO:0005506(iron ion binding);GO:0009507(chloroplast);GO:0009535(chloroplast thylakoid membrane);GO:0009706(chloroplast inner membrane);GO:0010277(chlorophyllide a oxygenase [overall] activity);GO:0015995(chlorophyll biosynthetic process);GO:0016705(oxidoreductase activity, acting on paired donors, with incorporation or reduction of molecular oxygen);GO:0042651(thylakoid membrane);GO:0051537(2 iro…	00860(Porphyrin and chlorophyll metabolism)	K13600	EC:1.14.13.122	chlorophyllide a oxygenase, chloroplastic-like [Cucurbita pepo subsp. pepo]	NA	89.946	78.4874	87.3542	221.38	220.731	206.021	0.394654	-1.34134	5.2765e-27	3.70947e-25	down	yes
Cp4.1LG11g08980	GO:0008540(proteasome regulatory particle, base subcomplex);GO:0017025(TBP-class protein binding);GO:0030433(ubiquitin-dependent ERAD pathway);GO:0031595(nuclear proteasome complex);GO:0031597(cytosolic proteasome complex);GO:0036402(proteasome-activating ATPase activity);GO:0045899(positive regulation of RNA polymerase II transcriptional preinitiation complex assembly)	03050(Proteasome)	K03065	NA	26S proteasome regulatory subunit 6A homolog [Cucurbita maxima]	NA	52.6108	79.2426	46.7175	9.54716	10.7216	9.94406	5.91044	2.56327	6.5197e-27	4.56797e-25	up	yes
Cp4.1LG11g09280	GO:0005576(extracellular region);GO:0005774(vacuolar membrane);GO:0005886(plasma membrane);GO:0006814(sodium ion transport);GO:0006885(regulation of pH);GO:0009651(response to salt stress);GO:0015081(sodium ion transmembrane transporter activity);GO:0015385(sodium:proton antiporter activity);GO:0015386(potassium:proton antiporter activity);GO:0016021(integral component of membrane);GO:0051453(reg…	NA	NA	NA	sodium/hydrogen exchanger 2 [Cucurbita moschata]	NA	19.1573	25.2009	20.9265	56.6158	67.9069	58.4975	0.356707	-1.48719	7.34786e-27	5.13089e-25	down	yes
Cp4.1LG14g07310	GO:0004521(endoribonuclease activity);GO:0005739(mitochondrion);GO:0005773(vacuole);GO:0009082(branched-chain amino acid biosynthetic process);GO:0009097(isoleucine biosynthetic process);GO:0009507(chloroplast);GO:0009536(plastid);GO:0009570(chloroplast stroma);GO:0009579(thylakoid);GO:0009636(response to toxic substance);GO:0009941(chloroplast envelope);GO:0016021(integral component of membrane)…	NA	NA	NA	2-iminobutanoate/2-iminopropanoate deaminase-like [Cucurbita pepo subsp. pepo]	NA	20.4643	20.5447	19.6334	0.349587	0.318059	0.0001	90.8166	6.50488	7.55024e-27	5.25451e-25	up	yes
Cp4.1LG08g05700	GO:0005742(mitochondrial outer membrane translocase complex);GO:0030150(protein import into mitochondrial matrix)	NA	NA	NA	mitochondrial import receptor subunit TOM40-1-like [Cucurbita pepo subsp. pepo]	NA	34.388	40.106	29.4588	6.11365	3.257	3.19021	8.27594	3.04892	8.02235e-27	5.5644e-25	up	yes
Cp4.1LG18g06680	GO:0009507(chloroplast);GO:0046872(metal ion binding)	NA	NA	NA	zinc finger protein VAR3, chloroplastic [Cucurbita pepo subsp. pepo]	NA	17.8251	16.9628	20.1066	1.86618	1.15036	0.672112	14.882	3.8955	9.33982e-27	6.45662e-25	up	yes
Cp4.1LG00g00240	GO:0005730(nucleolus);GO:0005739(mitochondrion);GO:0005747(mitochondrial respiratory chain complex I);GO:0005773(vacuole);GO:0005774(vacuolar membrane);GO:0005794(Golgi apparatus);GO:0005886(plasma membrane);GO:0007005(mitochondrion organization);GO:0009651(response to salt stress);GO:0009723(response to ethylene);GO:0009733(response to auxin);GO:0016020(membrane);GO:0016021(integral component of…	NA	NA	NA	prohibitin-3, mitochondrial [Cucurbita moschata]	NA	76.2725	79.8874	64.7509	12.0699	11.4031	6.35667	7.40573	2.88864	9.43591e-27	6.50138e-25	up	yes
Cp4.1LG10g04750	GO:0005634(nucleus);GO:0005829(cytosol);GO:0009691(cytokinin biosynthetic process);GO:0016799(hydrolase activity, hydrolyzing N-glycosyl compounds)	NA	NA	NA	cytokinin riboside 5'-monophosphate phosphoribohydrolase LOG3 [Cucurbita moschata]	NA	7.43333	8.56681	7.24697	41.1902	53.9296	25.5063	0.19272	-2.37542	1.05898e-26	7.27228e-25	down	yes
Cp4.1LG08g10600	GO:0000139(Golgi membrane);GO:0005794(Golgi apparatus);GO:0009294(DNA mediated transformation);GO:0009617(response to bacterium);GO:0016021(integral component of membrane);GO:0016757(transferase activity, transferring glycosyl groups);GO:0047259(glucomannan 4-beta-mannosyltransferase activity);GO:0051753(mannan synthase activity);GO:0071555(cell wall organization)	NA	NA	NA	glucomannan 4-beta-mannosyltransferase 9-like [Cucurbita pepo subsp. pepo]	NA	120.756	107.453	98.4747	26.0163	23.9262	25.5248	4.32882	2.11397	1.13647e-26	7.77862e-25	up	yes
Cp4.1LG07g00820	GO:0005730(nucleolus);GO:0030490(maturation of SSU-rRNA);GO:0030692(Noc4p-Nop14p complex);GO:0032040(small-subunit processome)	NA	NA	NA	nucleolar protein 14 isoform X2 [Cucurbita pepo subsp. pepo]	NA	11.4635	14.3378	11.8611	1.9907	1.32337	0.955912	8.82028	3.14082	1.23287e-26	8.41071e-25	up	yes
Cp4.1LG04g03180	GO:0003674(molecular_function);GO:0005634(nucleus);GO:0008150(biological_process)	00195(Photosynthesis)	K08902	NA	uncharacterized protein LOC111792114 [Cucurbita pepo subsp. pepo]	NA	37.8251	25.3081	45.4937	136.938	135.538	154.043	0.254682	-1.97323	1.30637e-26	8.88287e-25	down	yes
Cp4.1LG12g08740	GO:0016791(phosphatase activity)	00750(Vitamin B6 metabolism)	K13248	EC:3.1.3.74	inorganic pyrophosphatase 2 [Cucurbita pepo subsp. pepo]	NA	84.7443	129.603	62.0361	12.3953	12.0819	8.27165	8.43948	3.07715	1.34841e-26	9.13876e-25	up	yes
Cp4.1LG09g09610	GO:0005634(nucleus);GO:0016567(protein ubiquitination)	NA	NA	NA	F-box protein At5g50450 [Cucurbita moschata]	NA	13.4476	10.4797	13.5965	36.737	36.7111	48.478	0.307758	-1.70013	1.50467e-26	1.01646e-24	down	yes
Cp4.1LG17g00540	NA	NA	NA	NA	multiple organellar RNA editing factor 3, mitochondrial-like [Cucurbita pepo subsp. pepo]	NA	17.7968	20.3665	25.8645	109.226	110.399	76.5656	0.21617	-2.20976	1.54462e-26	1.04006e-24	down	yes
Cp4.1LG05g08550	GO:0000502(proteasome complex);GO:0004298(threonine-type endopeptidase activity);GO:0005634(nucleus);GO:0005737(cytoplasm);GO:0005829(cytosol);GO:0005839(proteasome core complex);GO:0006511(ubiquitin-dependent protein catabolic process);GO:0008233(peptidase activity);GO:0009651(response to salt stress);GO:0022626(cytosolic ribosome);GO:0046686(response to cadmium ion);GO:0051603(proteolysis invol…	03050(Proteasome)	K02736	EC:3.4.25.1	proteasome subunit beta type-4-like isoform X1 [Cucurbita moschata]	NA	57.8953	65.9209	41.3135	10.1986	9.90331	8.11142	5.85289	2.54915	1.59094e-26	1.06778e-24	up	yes
Cp4.1LG04g10270	GO:0004722(protein serine/threonine phosphatase activity);GO:0005515(protein binding);GO:0005634(nucleus);GO:0005737(cytoplasm);GO:0006470(protein dephosphorylation);GO:0009738(abscisic acid-activated signaling pathway);GO:0046872(metal ion binding)	04016(MAPK signaling pathway - plant);04075(Plant hormone signal transduction)	K14497	EC:3.1.3.16	probable protein phosphatase 2C 53 [Cucurbita pepo subsp. pepo]	NA	55.4568	55.7138	43.8696	6.59318	4.76412	9.60728	7.39534	2.88662	1.73725e-26	1.16222e-24	up	yes
Cp4.1LG10g07500	GO:0004674(protein serine/threonine kinase activity);GO:0005515(protein binding);GO:0005524(ATP binding);GO:0005634(nucleus);GO:0005773(vacuole);GO:0005886(plasma membrane);GO:0009506(plasmodesma);GO:0016301(kinase activity);GO:0018105(peptidyl-serine phosphorylation);GO:0018107(peptidyl-threonine phosphorylation);GO:0035556(intracellular signal transduction)	NA	NA	NA	CBL-interacting serine/threonine-protein kinase 14-like [Cucurbita pepo subsp. pepo]	NA	32.2211	29.9632	39.284	90.2633	99.0312	106.541	0.342989	-1.54377	1.99008e-26	1.32708e-24	down	yes
Cp4.1LG01g15260	GO:0005337(nucleoside transmembrane transporter activity);GO:0005774(vacuolar membrane);GO:0010174(nucleoside transmembrane transporter activity, against a concentration gradient);GO:0016021(integral component of membrane);GO:1901642(nucleoside transmembrane transport)	NA	NA	NA	equilibrative nucleotide transporter 1-like [Cucurbita pepo subsp. pepo]	NA	26.5867	30.6855	26.2141	69.0827	66.2584	74.9392	0.397024	-1.3327	2.08681e-26	1.38713e-24	down	yes
Cp4.1LG19g07520	GO:0000822(inositol hexakisphosphate binding);GO:0009734(auxin-activated signaling pathway)	04075(Plant hormone signal transduction)	K14485	NA	protein AUXIN SIGNALING F-BOX 2-like [Cucurbita pepo subsp. pepo]	NA	21.2601	20.794	28.8893	71.3496	78.0361	67.6207	0.326918	-1.613	2.25065e-26	1.49126e-24	down	yes
Cp4.1LG02g16440	GO:0000027(ribosomal large subunit assembly);GO:0019843(rRNA binding);GO:0030687(preribosome, large subunit precursor)	NA	NA	NA	peter Pan-like protein [Cucurbita pepo subsp. pepo]	NA	18.9983	18.3648	13.0481	2.31684	1.60202	1.63977	9.06899	3.18094	2.41574e-26	1.59554e-24	up	yes
Cp4.1LG00g00820	GO:0000027(ribosomal large subunit assembly);GO:0003735(structural constituent of ribosome);GO:0005762(mitochondrial large ribosomal subunit);GO:0006412(translation);GO:0019843(rRNA binding)	03010(Ribosome)	K02867	NA	50S ribosomal protein L11, chloroplastic [Cucurbita pepo subsp. pepo]	NA	384.303	352.947	319.311	77.8268	86.8307	81.1436	4.29844	2.10381	2.59248e-26	1.70684e-24	up	yes
Cp4.1LG04g00310	GO:0046658(anchored component of plasma membrane)	NA	NA	NA	lamin-like protein [Cucurbita pepo subsp. pepo]	NA	10.3935	10.1729	10.0936	32.6649	39.6923	30.2411	0.298835	-1.74258	2.70917e-26	1.77752e-24	down	yes
Cp4.1LG03g14910	NA	NA	NA	NA	dormancy-associated protein homolog 4-like [Cucurbita pepo subsp. pepo]	NA	5.03072	5.01747	7.23784	52.432	41.0804	112.031	0.0840991	-3.57177	2.71698e-26	1.77752e-24	down	yes
Cp4.1LG20g01100	GO:0004190(aspartic-type endopeptidase activity);GO:0006508(proteolysis);GO:0030163(protein catabolic process)	NA	NA	NA	protein ASPARTIC PROTEASE IN GUARD CELL 1-like [Cucurbita pepo subsp. pepo]	NA	6.54736	8.43052	10.704	31.7012	32.6176	35.7593	0.256618	-1.9623	2.92815e-26	1.90965e-24	down	yes
Cp4.1LG08g09760	GO:0004190(aspartic-type endopeptidase activity);GO:0006508(proteolysis);GO:0030163(protein catabolic process)	NA	NA	NA	probable aspartyl protease At4g16563 [Cucurbita pepo subsp. pepo]	NA	23.5068	27.0127	16.5372	2.19904	1.42326	2.59715	10.7817	3.43052	2.96784e-26	1.92947e-24	up	yes
Cp4.1LG11g02140	GO:0000502(proteasome complex);GO:0004298(threonine-type endopeptidase activity);GO:0005634(nucleus);GO:0005737(cytoplasm);GO:0005829(cytosol);GO:0005839(proteasome core complex);GO:0005886(plasma membrane);GO:0006511(ubiquitin-dependent protein catabolic process);GO:0008233(peptidase activity);GO:0009506(plasmodesma)	03050(Proteasome)	K02725	EC:3.4.25.1	proteasome subunit alpha type-1-B-like [Cucurbita pepo subsp. pepo]	NA	92.5939	108.879	67.2651	18.6379	16.4566	16.5502	5.20358	2.3795	3.012e-26	1.95206e-24	up	yes
Cp4.1LG01g05130	NA	NA	NA	NA	uncharacterized protein LOC111447180 [Cucurbita moschata]	NA	1.23045	1.55785	2.62572	20.0944	21.279	12.4116	0.100661	-3.31243	3.37863e-26	2.18285e-24	down	yes
Cp4.1LG01g24040	GO:0005886(plasma membrane);GO:0006810(transport);GO:0022857(transmembrane transporter activity)	NA	NA	NA	WAT1-related protein At2g39510-like [Cucurbita pepo subsp. pepo]	NA	1.4733	1.49055	2.14138	6.69075	7.58543	9.74194	0.212558	-2.23407	3.49499e-26	2.25101e-24	down	yes
Cp4.1LG19g09400	GO:0005215(transporter activity);GO:0005524(ATP binding);GO:0005886(plasma membrane);GO:0006810(transport);GO:0006979(response to oxidative stress);GO:0007623(circadian rhythm);GO:0009507(chloroplast);GO:0009644(response to high light intensity);GO:0009941(chloroplast envelope);GO:0010150(leaf senescence);GO:0016021(integral component of membrane);GO:0016301(kinase activity);GO:0016310(phosphoryl…	04626(Plant-pathogen interaction)	K13457	NA	protein ACTIVITY OF BC1 COMPLEX KINASE 8, chloroplastic-like [Cucurbita pepo subsp. pepo]	NA	40.6408	45.1474	46.0404	109.71	118.464	101.55	0.399813	-1.3226	3.8309e-26	2.45972e-24	down	yes
Cp4.1LG19g11390	GO:0003677(DNA binding);GO:0003700(DNA binding transcription factor activity);GO:0005515(protein binding);GO:0005634(nucleus);GO:0006351(transcription, DNA-templated);GO:0006355(regulation of transcription, DNA-templated);GO:0009266(response to temperature stimulus);GO:0009740(gibberellic acid mediated signaling pathway);GO:0009908(flower development);GO:0010452(histone H3-K36 methylation);GO:004…	04075(Plant hormone signal transduction)	K14491	NA	transcription factor HHO5-like [Cucurbita pepo subsp. pepo]	NA	37.6727	29.3913	33.4483	7.27523	6.7403	6.08815	4.9997	2.32184	3.91439e-26	2.50557e-24	up	yes
Cp4.1LG06g02180	GO:0000139(Golgi membrane);GO:0005794(Golgi apparatus);GO:0009506(plasmodesma);GO:0016021(integral component of membrane);GO:0016757(transferase activity, transferring glycosyl groups);GO:0016759(cellulose synthase activity);GO:0071555(cell wall organization)	NA	NA	NA	probable xyloglucan glycosyltransferase 12 [Cucurbita pepo subsp. pepo]	NA	17.7255	25.8472	13.5405	2.69174	2.40965	2.74816	7.27597	2.86314	3.97233e-26	2.53483e-24	up	yes
Cp4.1LG17g00180	GO:0009044(xylan 1,4-beta-xylosidase activity);GO:0009505(plant-type cell wall);GO:0031222(arabinan catabolic process);GO:0045493(xylan catabolic process);GO:0046556(alpha-L-arabinofuranosidase activity)	00520(Amino sugar and nucleotide sugar metabolism)	K15920	EC:3.2.1.37	beta-D-xylosidase 1-like [Cucurbita pepo subsp. pepo]	NA	12.3358	10.7024	13.4276	38.1318	41.5207	65.5468	0.251143	-1.99342	4.1769e-26	2.6572e-24	down	yes
Cp4.1LG01g09760	GO:0003676(nucleic acid binding);GO:0003700(DNA binding transcription factor activity);GO:0003723(RNA binding);GO:0005634(nucleus);GO:0005730(nucleolus);GO:0005737(cytoplasm);GO:0006351(transcription, DNA-templated);GO:0006355(regulation of transcription, DNA-templated);GO:0007275(multicellular organism development);GO:0008097(5S rRNA binding);GO:0008270(zinc ion binding);GO:0046872(metal ion bin…	NA	NA	NA	transcription factor IIIA isoform X1 [Cucurbita pepo subsp. pepo]	NA	24.5014	24.9095	23.6228	72.4182	61.3562	55.6145	0.385628	-1.37472	4.50605e-26	2.85783e-24	down	yes
Cp4.1LG03g11350	GO:0004842(ubiquitin-protein transferase activity);GO:0005634(nucleus);GO:0005737(cytoplasm);GO:0006952(defense response);GO:0008134(transcription factor binding);GO:0008270(zinc ion binding);GO:0016567(protein ubiquitination);GO:1900425(negative regulation of defense response to bacterium);GO:1901485(positive regulation of transcription factor catabolic process)	04120(Ubiquitin mediated proteolysis)	K10144	EC:2.3.2.27	E3 ubiquitin-protein ligase MIEL1-like [Cucurbita maxima]	NA	35.4588	28.0895	46.0723	136.23	112.468	153.237	0.272732	-1.87444	4.92495e-26	3.11398e-24	down	yes
Cp4.1LG02g04730	GO:0005634(nucleus);GO:0005829(cytosol);GO:0006355(regulation of transcription, DNA-templated);GO:0008469(histone-arginine N-methyltransferase activity);GO:0019918(peptidyl-arginine methylation, to symmetrical-dimethyl arginine)	03013(RNA transport)	K02516	EC:2.1.1.320	protein arginine N-methyltransferase 1.5 [Cucurbita pepo subsp. pepo]	NA	8.62077	10.4399	8.86029	1.00886	0.552618	0.591423	12.969	3.697	5.14875e-26	3.24559e-24	up	yes
Cp4.1LG20g01980	GO:0003674(molecular_function);GO:0008150(biological_process);GO:0009507(chloroplast);GO:0009706(chloroplast inner membrane);GO:0009941(chloroplast envelope);GO:0016021(integral component of membrane)	NA	NA	NA	uncharacterized protein LOC111782708 isoform X1 [Cucurbita pepo subsp. pepo]	NA	8.95617	11.9301	11.2473	28.9518	41.1462	34.8829	0.306089	-1.70798	5.71447e-26	3.59129e-24	down	yes
Cp4.1LG09g02340	GO:0004497(monooxygenase activity)	00905(Brassinosteroid biosynthesis)	K15639	EC:1.14.-.-	cytochrome P450 CYP749A22-like [Cucurbita pepo subsp. pepo]	NA	6.29989	12.1711	6.91473	0.703906	0.405129	0.460592	16.1731	4.01552	6.63908e-26	4.15975e-24	up	yes
Cp4.1LG03g09360	GO:0008422(beta-glucosidase activity);GO:0009251(glucan catabolic process)	00500(Starch and sucrose metabolism);00460(Cyanoamino acid metabolism);00940(Phenylpropanoid biosynthesis)	K05349	EC:3.2.1.21	uncharacterized protein LOC111790322 [Cucurbita pepo subsp. pepo]	NA	12.5191	11.1124	16.9097	42.2232	62.5536	50.4849	0.261115	-1.93724	7.64521e-26	4.77572e-24	down	yes
Cp4.1LG04g03730	GO:0003924(GTPase activity);GO:0005622(intracellular);GO:0006412(translation)	NA	NA	NA	uncharacterized protein LOC111793657 [Cucurbita pepo subsp. pepo]	NA	18.9509	20.2011	13.8123	3.61056	3.00592	2.89739	5.56706	2.47692	8.80396e-26	5.48304e-24	up	yes
Cp4.1LG01g00450	GO:0000139(Golgi membrane);GO:0000271(polysaccharide biosynthetic process);GO:0000977(RNA polymerase II regulatory region sequence-specific DNA binding);GO:0005794(Golgi apparatus);GO:0005886(plasma membrane);GO:0009833(plant-type primary cell wall biogenesis);GO:0016021(integral component of membrane);GO:0016740(transferase activity);GO:0016757(transferase activity, transferring glycosyl groups)…	04075(Plant hormone signal transduction)	K14486	NA	cellulose synthase-like protein G3 [Cucurbita pepo subsp. pepo]	NA	5.35939	4.87978	4.7203	12.1481	13.6899	12.6314	0.388867	-1.36265	9.98798e-26	6.20182e-24	down	yes
Cp4.1LG01g10900	GO:0004252(serine-type endopeptidase activity);GO:0005618(cell wall)	NA	NA	NA	hypothetical protein COLO4_25554 [Corchorus olitorius]	NA	1.30451	1.09515	1.4356	4.94757	5.1415	4.15376	0.269276	-1.89284	1.09812e-25	6.79815e-24	down	yes
Cp4.1LG03g15690	GO:0000156(phosphorelay response regulator activity);GO:0000160(phosphorelay signal transduction system);GO:0003677(DNA binding);GO:0005515(protein binding);GO:0005634(nucleus);GO:0006351(transcription, DNA-templated);GO:0006355(regulation of transcription, DNA-templated);GO:0007623(circadian rhythm);GO:0009266(response to temperature stimulus);GO:0010017(red or far-red light signaling pathway);G…	04712(Circadian rhythm - plant)	K12130	NA	two-component response regulator-like PRR95 isoform X1 [Cucurbita pepo subsp. pepo]	NA	40.1409	48.0544	46.8618	119.411	133.786	103.841	0.37827	-1.40251	1.1025e-25	6.80501e-24	down	yes
Cp4.1LG17g05220	GO:0003700(DNA binding transcription factor activity);GO:0005515(protein binding);GO:0005634(nucleus);GO:0006351(transcription, DNA-templated);GO:0006355(regulation of transcription, DNA-templated);GO:0007623(circadian rhythm);GO:0008022(protein C-terminus binding);GO:0009409(response to cold);GO:0009585(red, far-red light phototransduction);GO:0009733(response to auxin);GO:0009737(response to ab…	04712(Circadian rhythm - plant)	K12125	NA	ELF3-like protein 2 [Cucurbita pepo subsp. pepo]	NA	14.7232	13.1388	17.8205	43.9447	46.8157	40.2437	0.34871	-1.5199	1.11778e-25	6.87882e-24	down	yes
Cp4.1LG01g19340	GO:0004072(aspartate kinase activity);GO:0005524(ATP binding);GO:0009067(aspartate family amino acid biosynthetic process);GO:0009088(threonine biosynthetic process);GO:0009089(lysine biosynthetic process via diaminopimelate);GO:0009507(chloroplast);GO:0009570(chloroplast stroma);GO:0016310(phosphorylation)	00260(Glycine, serine and threonine metabolism);00270(Cysteine and methionine metabolism);00300(Lysine biosynthesis);00261(Monobactam biosynthesis)	K00928	EC:2.7.2.4	aspartokinase 2, chloroplastic-like isoform X1 [Cucurbita pepo subsp. pepo]	NA	18.188	19.6748	24.1521	54.2615	57.4395	65.1074	0.350747	-1.5115	1.12327e-25	6.89216e-24	down	yes
Cp4.1LG06g00260	GO:0005515(protein binding);GO:0005634(nucleus);GO:0007049(cell cycle);GO:0016538(cyclin-dependent protein serine/threonine kinase regulator activity);GO:0051301(cell division);GO:0051726(regulation of cell cycle)	NA	NA	NA	G2/mitotic-specific cyclin-1-like isoform X4 [Cucurbita pepo subsp. pepo]	NA	48.9335	40.7868	51.9382	136.517	129.61	122.379	0.364625	-1.45552	1.35962e-25	8.31773e-24	down	yes
Cp4.1LG04g01550	GO:0005887(integral component of plasma membrane);GO:0009992(cellular water homeostasis);GO:0015250(water channel activity);GO:0015254(glycerol channel activity);GO:0034220(ion transmembrane transport)	NA	NA	NA	aquaporin NIP2-1-like [Cucurbita pepo subsp. pepo]	NA	8.29312	7.26376	9.66509	25.6831	30.3475	32.9196	0.283552	-1.81832	1.67104e-25	1.01929e-23	down	yes
Cp4.1LG05g06410	GO:0003674(molecular_function);GO:0005783(endoplasmic reticulum);GO:0008150(biological_process);GO:0016021(integral component of membrane)	03018(RNA degradation)	K12600	NA	uncharacterized protein LOC111796187 [Cucurbita pepo subsp. pepo]	NA	5.13054	3.51165	6.57637	23.3425	21.3449	18.6292	0.240357	-2.05675	1.72575e-25	1.04957e-23	down	yes
Cp4.1LG09g09710	GO:0003674(molecular_function);GO:0005575(cellular_component);GO:0008150(biological_process)	NA	NA	NA	uncharacterized protein LOC111802559 [Cucurbita pepo subsp. pepo]	NA	172.718	190.485	153.294	40.2922	34.6198	43.1115	4.37622	2.12969	2.37817e-25	1.44213e-23	up	yes
Cp4.1LG20g09020	GO:0009507(chloroplast);GO:0019288(isopentenyl diphosphate biosynthetic process, methylerythritol 4-phosphate pathway);GO:0046429(4-hydroxy-3-methylbut-2-en-1-yl diphosphate synthase activity)	00900(Terpenoid backbone biosynthesis)	K03526	EC:1.17.7.1;EC:1.17.7.3	4-hydroxy-3-methylbut-2-en-1-yl diphosphate synthase (ferredoxin), chloroplastic-like [Cucurbita pepo subsp. pepo]	NA	55.7691	52.8169	70.1804	161.068	154.992	166.285	0.370619	-1.43199	2.62563e-25	1.58755e-23	down	yes
Cp4.1LG02g05200	GO:0005507(copper ion binding);GO:0016722(oxidoreductase activity, oxidizing metal ions)	NA	NA	NA	uncharacterized protein LOC111788085 isoform X1 [Cucurbita pepo subsp. pepo]	NA	11.7146	15.0291	8.31707	1.07467	1.69388	1.46074	8.28996	3.05136	3.3302e-25	2.0077e-23	up	yes
Cp4.1LG01g12980	GO:0000427(plastid-encoded plastid RNA polymerase complex);GO:0003677(DNA binding);GO:0005515(protein binding);GO:0006351(transcription, DNA-templated);GO:0006355(regulation of transcription, DNA-templated);GO:0009642(response to light intensity);GO:0010468(regulation of gene expression);GO:0042644(chloroplast nucleoid);GO:0042646(plastid nucleoid)	03410(Base excision repair);03450(Non-homologous end-joining)	K03512	EC:2.7.7.7;EC:4.2.99.-	protein PLASTID REDOX INSENSITIVE 2, chloroplastic-like [Cucurbita pepo subsp. pepo]	NA	10.9421	9.10477	5.2638	0.415021	0.481116	0.394846	19.6057	4.2932	3.62566e-25	2.1795e-23	up	yes
Cp4.1LG14g04100	GO:0005737(cytoplasm);GO:0006607(NLS-bearing protein import into nucleus);GO:0006610(ribosomal protein import into nucleus);GO:0008139(nuclear localization sequence binding);GO:0031965(nuclear membrane);GO:0034399(nuclear periphery)	NA	NA	NA	importin-4-like [Cucurbita pepo subsp. pepo]	NA	4.12903	3.17409	4.23199	0.289819	0.231891	0.185968	16.2999	4.02679	3.98364e-25	2.38777e-23	up	yes
Cp4.1LG08g06590	GO:0006457(protein folding);GO:0009507(chloroplast);GO:0016021(integral component of membrane)	NA	NA	NA	uncharacterized protein LOC111801033 [Cucurbita pepo subsp. pepo]	NA	35.6917	33.3786	35.055	79.0478	84.9841	83.9252	0.419933	-1.25177	4.22539e-25	2.52537e-23	down	yes
Cp4.1LG16g03460	GO:0003674(molecular_function);GO:0005634(nucleus);GO:0008150(biological_process);GO:0016021(integral component of membrane)	NA	NA	NA	uncharacterized protein LOC111776740 [Cucurbita pepo subsp. pepo]	NA	6.71625	7.4731	9.1541	25.0376	23.6511	27.7919	0.305221	-1.71207	4.43086e-25	2.64056e-23	down	yes
Cp4.1LG14g09430	GO:0006508(proteolysis);GO:0008233(peptidase activity);GO:0009507(chloroplast);GO:0016021(integral component of membrane)	00970(Aminoacyl-tRNA biosynthesis)	K01883	EC:6.1.1.16	uncharacterized protein LOC111810947 [Cucurbita pepo subsp. pepo]	NA	113.465	101.773	127.631	288.343	288.684	292.372	0.394375	-1.34236	4.50038e-25	2.67431e-23	down	yes
Cp4.1LG12g09070	GO:0004175(endopeptidase activity);GO:0005634(nucleus);GO:0016926(protein desumoylation);GO:0016929(SUMO-specific protease activity)	03008(Ribosome biogenesis in eukaryotes)	K14572	NA	midasin [Cucurbita pepo subsp. pepo]	NA	2.56958	2.80035	2.45266	0.530253	0.423499	0.341825	6.03792	2.59405	4.66407e-25	2.76366e-23	up	yes
Cp4.1LG07g11490	GO:0000398(mRNA splicing, via spliceosome);GO:0000470(maturation of LSU-rRNA);GO:0003723(RNA binding);GO:0006412(translation);GO:0022625(cytosolic large ribosomal subunit);GO:0030490(maturation of SSU-rRNA);GO:0031428(box C/D snoRNP complex);GO:0032040(small-subunit processome);GO:0046540(U4/U6 x U5 tri-snRNP complex);GO:0071011(precatalytic spliceosome)	03040(Spliceosome);03008(Ribosome biogenesis in eukaryotes)	K12845	NA	hypothetical protein GLYMA_13G167800 [Glycine max]	NA	48.3968	56.135	48	11.3852	7.91494	7.45688	5.70063	2.51112	4.69851e-25	2.77613e-23	up	yes
Cp4.1LG18g05620	GO:0003677(DNA binding);GO:0003700(DNA binding transcription factor activity);GO:0005634(nucleus);GO:0006351(transcription, DNA-templated);GO:0006355(regulation of transcription, DNA-templated);GO:0009873(ethylene-activated signaling pathway)	NA	NA	NA	AP2/ERF and B3 domain-containing transcription factor At1g50680-like [Cucurbita pepo subsp. pepo]	NA	10.6572	9.80525	10.3416	27.982	29.0883	28.3118	0.360779	-1.47081	4.88673e-25	2.87914e-23	down	yes
Cp4.1LG18g04360	GO:0004029(aldehyde dehydrogenase (NAD) activity)	00940(Phenylpropanoid biosynthesis)	K12355	EC:1.2.1.68	aldehyde dehydrogenase family 2 member C4-like [Cucurbita pepo subsp. pepo]	NA	20.2355	19.2984	16.7546	43.9741	51.8815	54.6537	0.373987	-1.41894	4.94304e-25	2.90407e-23	down	yes
Cp4.1LG05g12130	GO:0005634(nucleus)	NA	NA	NA	uncharacterized protein LOC111794643 [Cucurbita pepo subsp. pepo]	NA	13.3256	13.8695	16.2383	38.1709	41.0927	36.2001	0.376165	-1.41056	5.34885e-25	3.13361e-23	down	yes
Cp4.1LG09g01360	GO:0005737(cytoplasm);GO:0006457(protein folding);GO:0051082(unfolded protein binding)	NA	NA	NA	dnaJ homolog subfamily B member 1-like [Cucurbita pepo subsp. pepo]	NA	15.8987	13.4979	18.5573	45.4407	43.4385	43.9801	0.360938	-1.47018	6.10443e-25	3.56619e-23	down	yes
Cp4.1LG19g03860	GO:0005737(cytoplasm);GO:0030001(metal ion transport);GO:0046914(transition metal ion binding);GO:0046916(cellular transition metal ion homeostasis)	NA	NA	NA	heavy metal-associated isoprenylated plant protein 3-like [Cucurbita pepo subsp. pepo]	NA	16.9156	65.1777	18.7999	0.941034	0.363241	0.6957	50.4472	5.6567	7.38174e-25	4.30028e-23	up	yes
Cp4.1LG05g13950	GO:0003700(DNA binding transcription factor activity);GO:0005515(protein binding);GO:0005634(nucleus);GO:0006351(transcription, DNA-templated);GO:0006355(regulation of transcription, DNA-templated);GO:0043565(sequence-specific DNA binding);GO:0046982(protein heterodimerization activity)	NA	NA	NA	nuclear transcription factor Y subunit B-3-like [Cucurbita pepo subsp. pepo]	NA	22.9893	22.5549	29.7933	78.742	67.2278	88.9743	0.320661	-1.64088	9.48936e-25	5.5126e-23	down	yes
Cp4.1LG10g02060	GO:0004328(formamidase activity);GO:0005773(vacuole)	00630(Glyoxylate and dicarboxylate metabolism);00910(Nitrogen metabolism);00460(Cyanoamino acid metabolism)	K01455	EC:3.5.1.49	queuosine salvage protein-like [Cucurbita pepo subsp. pepo]	NA	13.2485	10.8033	12.555	30.1331	30.537	32.8269	0.391529	-1.35281	9.57426e-25	5.54638e-23	down	yes
Cp4.1LG08g10480	GO:0000301(retrograde transport, vesicle recycling within Golgi);GO:0006890(retrograde vesicle-mediated transport, Golgi to ER);GO:0007030(Golgi organization);GO:0017119(Golgi transport complex);GO:0048213(Golgi vesicle prefusion complex stabilization)	NA	NA	NA	dnaJ homolog subfamily C member 28-like [Cucurbita moschata]	NA	25.9742	24.7644	24.3422	61.4849	56.426	68.5798	0.402598	-1.31259	1.05379e-24	6.08763e-23	down	yes
Cp4.1LG13g04140	NA	NA	NA	NA	extensin-1-like [Cucurbita pepo subsp. pepo]	NA	72.018	69.8359	64.4196	11.5399	11.4658	17.0731	5.14669	2.36364	1.19377e-24	6.87708e-23	up	yes
Cp4.1LG15g05700	GO:0009507(chloroplast);GO:0009536(plastid);GO:0009706(chloroplast inner membrane);GO:0009941(chloroplast envelope);GO:0010020(chloroplast fission);GO:0016491(oxidoreductase activity);GO:0042803(protein homodimerization activity);GO:0050662(coenzyme binding);GO:0055114(oxidation-reduction process)	NA	NA	NA	epimerase family protein SDR39U1 homolog, chloroplastic-like isoform X2 [Cucurbita pepo subsp. pepo]	NA	18.3046	14.4607	18.3746	47.7032	50.6302	42.2676	0.363723	-1.45909	1.59016e-24	9.13529e-23	down	yes
Cp4.1LG04g06770	GO:0005509(calcium ion binding);GO:0005739(mitochondrion);GO:0006875(cellular metal ion homeostasis)	NA	NA	NA	mitochondrial proton/calcium exchanger protein-like [Cucurbita pepo subsp. pepo]	NA	11.2892	12.8544	13.7601	2.58608	1.93273	2.03547	5.78304	2.53183	1.82029e-24	1.04284e-22	up	yes
Cp4.1LG02g17560	GO:0008728(GTP diphosphokinase activity);GO:0008893(guanosine-3',5'-bis(diphosphate) 3'-diphosphatase activity);GO:0009507(chloroplast);GO:0015969(guanosine tetraphosphate metabolic process);GO:0042594(response to starvation)	NA	NA	NA	probable GTP diphosphokinase RSH2, chloroplastic [Cucurbita pepo subsp. pepo]	NA	18.6369	15.6647	17.3477	41.3435	44.5131	43.4079	0.399562	-1.32351	1.82952e-24	1.04524e-22	down	yes
Cp4.1LG01g21760	GO:0005634(nucleus);GO:0046983(protein dimerization activity)	NA	NA	NA	uncharacterized protein LOC111464709 isoform X1 [Cucurbita moschata]	NA	20.3441	20.9494	16.0126	3.29057	2.55044	3.20417	6.33554	2.66347	1.8664e-24	1.06338e-22	up	yes
Cp4.1LG08g02420	GO:0043161(proteasome-mediated ubiquitin-dependent protein catabolic process);GO:0061630(ubiquitin protein ligase activity)	NA	NA	NA	RING-H2 finger protein ATL51-like [Cucurbita pepo subsp. pepo]	NA	7.89072	5.99805	8.46248	26.1289	33.3296	25.8452	0.26202	-1.93225	2.12823e-24	1.20924e-22	down	yes
Cp4.1LG01g21720	GO:0003677(DNA binding);GO:0003700(DNA binding transcription factor activity);GO:0005634(nucleus);GO:0006351(transcription, DNA-templated);GO:0006355(regulation of transcription, DNA-templated);GO:0046983(protein dimerization activity)	NA	NA	NA	transcription factor bHLH51 [Cucurbita pepo subsp. pepo]	NA	4.3125	3.85891	5.85156	16.2035	15.6348	19.7554	0.271796	-1.8794	2.24117e-24	1.26993e-22	down	yes
Cp4.1LG16g00250	GO:0003729(mRNA binding);GO:0003735(structural constituent of ribosome);GO:0004812(aminoacyl-tRNA ligase activity);GO:0005739(mitochondrion)	03010(Ribosome)	K02897	NA	uncharacterized protein LOC111777386 [Cucurbita pepo subsp. pepo]	NA	23.6281	22.6377	18.3102	2.43196	1.90917	0.965624	12.1686	3.60509	2.33626e-24	1.31704e-22	up	yes
Cp4.1LG01g09090	GO:0004553(hydrolase activity, hydrolyzing O-glycosyl compounds);GO:0005576(extracellular region);GO:0005618(cell wall);GO:0010411(xyloglucan metabolic process);GO:0016762(xyloglucan:xyloglucosyl transferase activity);GO:0016798(hydrolase activity, acting on glycosyl bonds);GO:0042546(cell wall biogenesis);GO:0048046(apoplast);GO:0071555(cell wall organization)	NA	NA	NA	probable xyloglucan endotransglucosylase/hydrolase protein 7 [Cucurbita pepo subsp. pepo]	NA	9.63171	4.44724	11.1377	45.3089	67.0839	83.4183	0.12878	-2.95701	2.337e-24	1.31704e-22	down	yes
Cp4.1LG14g05070	GO:0003674(molecular_function);GO:0005634(nucleus);GO:0006351(transcription, DNA-templated);GO:0006355(regulation of transcription, DNA-templated);GO:0048511(rhythmic process)	NA	NA	NA	protein LNK1-like isoform X1 [Cucurbita pepo subsp. pepo]	NA	16.2435	14.48	18.0997	43.0363	44.2022	38.902	0.387054	-1.36939	2.488e-24	1.39833e-22	down	yes
Cp4.1LG11g10570	GO:0005315(inorganic phosphate transmembrane transporter activity);GO:0009536(plastid);GO:0016021(integral component of membrane);GO:0098656(anion transmembrane transport)	NA	NA	NA	probable anion transporter 6, chloroplastic isoform X1 [Cucurbita pepo subsp. pepo]	NA	30.5015	26.7607	26.0583	69.5911	74.007	62.5476	0.404182	-1.30692	2.53701e-24	1.42203e-22	down	yes
Cp4.1LG08g11680	GO:0004190(aspartic-type endopeptidase activity);GO:0006508(proteolysis);GO:0030163(protein catabolic process)	NA	NA	NA	aspartic proteinase PCS1-like [Cucurbita pepo subsp. pepo]	NA	17.8081	15.6623	22.4556	51.3437	54.0188	50.3127	0.359248	-1.47695	2.69666e-24	1.50567e-22	down	yes
Cp4.1LG03g15040	GO:0000502(proteasome complex);GO:0004298(threonine-type endopeptidase activity);GO:0005634(nucleus);GO:0005737(cytoplasm);GO:0005839(proteasome core complex);GO:0006511(ubiquitin-dependent protein catabolic process);GO:0008233(peptidase activity);GO:0022626(cytosolic ribosome)	03050(Proteasome)	K02730	EC:3.4.25.1	proteasome subunit alpha type-6-like [Cucurbita pepo subsp. pepo]	NA	107.551	83.6357	63.3823	15.8654	15.7678	11.555	5.89441	2.55935	2.70075e-24	1.50567e-22	up	yes
Cp4.1LG02g02880	GO:0003674(molecular_function);GO:0005886(plasma membrane);GO:0008150(biological_process);GO:0009941(chloroplast envelope);GO:0016021(integral component of membrane)	NA	NA	NA	uncharacterized protein LOC111787566 [Cucurbita pepo subsp. pepo]	NA	33.2746	23.9414	11.6511	1.06331	1.69697	1.44721	16.3677	4.03278	2.88389e-24	1.60346e-22	up	yes
Cp4.1LG20g03990	GO:0003677(DNA binding);GO:0003700(DNA binding transcription factor activity);GO:0005515(protein binding);GO:0005634(nucleus);GO:0006351(transcription, DNA-templated);GO:0006355(regulation of transcription, DNA-templated);GO:0019760(glucosinolate metabolic process);GO:0043565(sequence-specific DNA binding);GO:0046983(protein dimerization activity)	NA	NA	NA	transcription factor ILR3-like [Cucurbita moschata]	NA	2.8601	3.29245	3.65056	14.6427	15.2692	12.1614	0.233001	-2.10159	3.0361e-24	1.68039e-22	down	yes
Cp4.1LG08g06060	GO:0000460(maturation of 5.8S rRNA);GO:0000470(maturation of LSU-rRNA);GO:0003676(nucleic acid binding);GO:0005730(nucleolus);GO:0030687(preribosome, large subunit precursor)	NA	NA	NA	protein MAK16 homolog [Cucurbita pepo subsp. pepo]	NA	10.1864	11.0683	8.38222	0.747306	0.307563	0.523454	18.7774	4.23093	3.03846e-24	1.68039e-22	up	yes
Cp4.1LG09g09910	GO:0005576(extracellular region);GO:0016829(lyase activity);GO:0030570(pectate lyase activity);GO:0045490(pectin catabolic process);GO:0046872(metal ion binding)	00040(Pentose and glucuronate interconversions)	K01728	EC:4.2.2.2	probable pectate lyase 5 [Cucurbita pepo subsp. pepo]	NA	2.99696	2.55839	4.4021	18.0612	14.2212	25.0028	0.173822	-2.52431	3.22463e-24	1.7786e-22	down	yes
Cp4.1LG10g08400	GO:0000502(proteasome complex);GO:0004298(threonine-type endopeptidase activity);GO:0005634(nucleus);GO:0005773(vacuole);GO:0005829(cytosol);GO:0005839(proteasome core complex);GO:0006511(ubiquitin-dependent protein catabolic process);GO:0008233(peptidase activity);GO:0022626(cytosolic ribosome);GO:0046686(response to cadmium ion)	03050(Proteasome)	K02728	EC:3.4.25.1	proteasome subunit alpha type-4-like [Cucurbita moschata]	NA	77.501	95.8551	52.6147	11.6797	11.8422	13.2768	6.14073	2.61841	4.11973e-24	2.26629e-22	up	yes
Cp4.1LG01g16940	GO:0005829(cytosol);GO:0006760(folic acid-containing compound metabolic process);GO:0009507(chloroplast);GO:0016491(oxidoreductase activity);GO:0016616(oxidoreductase activity, acting on the CH-OH group of donors, NAD or NADP as acceptor);GO:0055114(oxidation-reduction process)	00906(Carotenoid biosynthesis)	K09841	EC:1.1.1.288	NADPH-dependent pterin aldehyde reductase-like [Cucurbita pepo subsp. pepo]	NA	204.876	182.433	242.071	514.859	592.984	662.862	0.355441	-1.49232	4.27991e-24	2.34817e-22	down	yes
Cp4.1LG07g11020	GO:0000209(protein polyubiquitination);GO:0043161(proteasome-mediated ubiquitin-dependent protein catabolic process);GO:0061630(ubiquitin protein ligase activity)	NA	NA	NA	probable E3 ubiquitin-protein ligase RHY1A [Cucurbita pepo subsp. pepo]	NA	14.6738	14.2434	14.6556	2.22513	1.68607	2.15458	7.18337	2.84466	4.52019e-24	2.47346e-22	up	yes
Cp4.1LG06g05180	GO:0005515(protein binding);GO:0005739(mitochondrion);GO:0005829(cytosol);GO:0006809(nitric oxide biosynthetic process);GO:0008940(nitrate reductase activity);GO:0009416(response to light stimulus);GO:0009635(response to herbicide);GO:0009703(nitrate reductase (NADH) activity);GO:0020037(heme binding);GO:0030151(molybdenum ion binding);GO:0042128(nitrate assimilation);GO:0043546(molybdopterin cof…	00910(Nitrogen metabolism)	K10534	EC:1.7.1.1;EC:1.7.1.2	nitrate reductase [NADH]-like [Cucurbita pepo subsp. pepo]	NA	0.039628	0.208587	0.163304	3.44798	4.71828	2.54503	0.0384192	-4.70203	4.81882e-24	2.62993e-22	down	yes
Cp4.1LG06g08740	GO:0005737(cytoplasm);GO:0006006(glucose metabolic process);GO:0080048(GDP-D-glucose phosphorylase activity)	00053(Ascorbate and aldarate metabolism)	K14190	EC:2.7.7.69	GDP-L-galactose phosphorylase 1-like [Cucurbita pepo subsp. pepo]	NA	115.164	84.9107	135.37	529.55	837.014	396.513	0.190261	-2.39395	6.13487e-24	3.3394e-22	down	yes
Cp4.1LG18g03490	GO:0003674(molecular_function);GO:0009507(chloroplast);GO:0009737(response to abscisic acid);GO:0016021(integral component of membrane)	NA	NA	NA	uncharacterized protein LOC111780324 [Cucurbita pepo subsp. pepo]	NA	18.9818	17.1055	23.4395	57.563	57.4748	68.1599	0.324932	-1.62179	6.63552e-24	3.59612e-22	down	yes
Cp4.1LG05g00330	GO:0004849(uridine kinase activity);GO:0005829(cytosol);GO:0006206(pyrimidine nucleobase metabolic process);GO:0009507(chloroplast);GO:0043097(pyrimidine nucleoside salvage)	00710(Carbon fixation in photosynthetic organisms)	K00855	EC:2.7.1.19	phosphoribulokinase, chloroplastic [Cucurbita moschata]	NA	488.123	506.666	600.111	1273.76	1397.5	1276.78	0.403973	-1.30767	6.64119e-24	3.59612e-22	down	yes
Cp4.1LG20g06130	GO:0000502(proteasome complex);GO:0004175(endopeptidase activity);GO:0004298(threonine-type endopeptidase activity);GO:0005634(nucleus);GO:0005829(cytosol);GO:0005839(proteasome core complex);GO:0006511(ubiquitin-dependent protein catabolic process);GO:0009507(chloroplast);GO:0010499(proteasomal ubiquitin-independent protein catabolic process);GO:0042742(defense response to bacterium);GO:0043161(…	03050(Proteasome)	K02726	EC:3.4.25.1	PREDICTED: proteasome subunit alpha type-2-A [Cucumis sativus]	NA	32.8637	35.1554	26.1559	6.25292	4.2235	5.44693	5.91427	2.5642	6.88448e-24	3.71816e-22	up	yes
Cp4.1LG19g02200	GO:0003677(DNA binding);GO:0005515(protein binding);GO:0009507(chloroplast);GO:0009534(chloroplast thylakoid);GO:0009535(chloroplast thylakoid membrane);GO:0009658(chloroplast organization);GO:0009706(chloroplast inner membrane);GO:0009941(chloroplast envelope);GO:0015979(photosynthesis);GO:0015995(chlorophyll biosynthetic process);GO:0046872(metal ion binding);GO:0048529(magnesium-protoporphyrin…	00860(Porphyrin and chlorophyll metabolism)	K04035	EC:1.14.13.81	magnesium-protoporphyrin IX monomethyl ester [oxidative] cyclase, chloroplastic [Cucurbita pepo subsp. pepo]	NA	317.13	244.69	341.499	845.977	937.239	764.369	0.354579	-1.49582	7.1963e-24	3.87647e-22	down	yes
Cp4.1LG19g00410	GO:0003924(GTPase activity);GO:0005739(mitochondrion);GO:0042254(ribosome biogenesis)	NA	NA	NA	short integuments 2, mitochondrial [Cucurbita pepo subsp. pepo]	NA	14.0125	16.6479	12.5472	1.17506	1.63805	0.939753	11.5132	3.52522	7.23525e-24	3.88736e-22	up	yes
Cp4.1LG17g08190	GO:0003697(single-stranded DNA binding);GO:0003723(RNA binding);GO:0005840(ribosome);GO:0009409(response to cold);GO:0009414(response to water deprivation);GO:0009507(chloroplast);GO:0009535(chloroplast thylakoid membrane);GO:0009570(chloroplast stroma);GO:0009579(thylakoid);GO:0009651(response to salt stress);GO:0009941(chloroplast envelope);GO:0010029(regulation of seed germination);GO:0019843(…	03013(RNA transport);03015(mRNA surveillance pathway);03018(RNA degradation)	K13126	NA	30S ribosomal protein 2, chloroplastic-like [Cucurbita pepo subsp. pepo]	NA	32.22	29.4981	22.1324	5.61216	5.86508	6.23945	4.73285	2.24271	7.69102e-24	4.12155e-22	up	yes
Cp4.1LG12g03490	GO:0004674(protein serine/threonine kinase activity);GO:0005634(nucleus);GO:0005737(cytoplasm);GO:0006468(protein phosphorylation);GO:0035556(intracellular signal transduction)	NA	NA	NA	CBL-interacting serine/threonine-protein kinase 1-like isoform X2 [Cucurbita pepo subsp. pepo]	NA	34.1285	62.2832	39.0065	151.683	195.662	147.406	0.27371	-1.86928	8.10773e-24	4.33366e-22	down	yes
Cp4.1LG05g11260	NA	NA	NA	NA	cyclin-dependent kinase inhibitor 7-like [Cucurbita pepo subsp. pepo]	NA	0.70079	0.495081	0.359529	8.81296	9.57913	8.46234	0.0579197	-4.1098	8.21446e-24	4.37943e-22	down	yes
Cp4.1LG02g13520	GO:0003674(molecular_function);GO:0008150(biological_process);GO:0009507(chloroplast)	NA	NA	NA	PGR5-like protein 1A, chloroplastic [Cucurbita pepo subsp. pepo]	NA	6.37783	6.77819	5.5253	21.6219	22.9985	17.0246	0.303047	-1.72239	8.53056e-24	4.53629e-22	down	yes
Cp4.1LG16g05520	GO:0000502(proteasome complex);GO:0004298(threonine-type endopeptidase activity);GO:0005634(nucleus);GO:0005737(cytoplasm);GO:0005829(cytosol);GO:0005839(proteasome core complex);GO:0006511(ubiquitin-dependent protein catabolic process);GO:0008233(peptidase activity);GO:0009651(response to salt stress);GO:0022626(cytosolic ribosome);GO:0046686(response to cadmium ion);GO:0051603(proteolysis invol…	03050(Proteasome)	K02736	EC:3.4.25.1	proteasome subunit beta type-4-like isoform X1 [Cucurbita pepo subsp. pepo]	NA	191.962	195.285	136.343	39.7288	39.5905	32.3842	4.68732	2.22876	8.90923e-24	4.72085e-22	up	yes
Cp4.1LG14g10330	GO:0000502(proteasome complex);GO:0004298(threonine-type endopeptidase activity);GO:0005634(nucleus);GO:0005737(cytoplasm);GO:0005773(vacuole);GO:0005839(proteasome core complex);GO:0006511(ubiquitin-dependent protein catabolic process);GO:0008233(peptidase activity);GO:0009507(chloroplast);GO:0019773(proteasome core complex, alpha-subunit complex)	03050(Proteasome)	K02731	EC:3.4.25.1	proteasome subunit alpha type-7-like [Cucurbita pepo subsp. pepo]	NA	134.832	167.561	118.747	28.6861	31.4233	33.2485	4.51103	2.17346	8.92315e-24	4.72085e-22	up	yes
Cp4.1LG13g10840	GO:0000492(box C/D snoRNP assembly);GO:0005634(nucleus);GO:0030515(snoRNA binding)	03015(mRNA surveillance pathway)	K14404	NA	uncharacterized protein LOC111808573 [Cucurbita pepo subsp. pepo]	NA	14.516	16.4154	11.2783	0.195213	0.557637	0.878485	25.8743	4.69345	9.15637e-24	4.82282e-22	up	yes
Cp4.1LG01g09380	GO:0004805(trehalose-phosphatase activity);GO:0005634(nucleus);GO:0005730(nucleolus);GO:0005737(cytoplasm);GO:0005992(trehalose biosynthetic process);GO:0046686(response to cadmium ion)	00500(Starch and sucrose metabolism)	K01087	EC:3.1.3.12	LOW QUALITY PROTEIN: probable trehalose-phosphate phosphatase J [Cucurbita pepo subsp. pepo]	NA	6.70348	8.95783	11.8524	34.2788	38.0552	30.0841	0.268642	-1.89624	9.16241e-24	4.82282e-22	down	yes
Cp4.1LG10g10060	GO:0003700(DNA binding transcription factor activity);GO:0005634(nucleus);GO:0006355(regulation of transcription, DNA-templated);GO:0043565(sequence-specific DNA binding)	NA	NA	NA	scarecrow-like protein 13 [Cucurbita pepo subsp. pepo]	NA	19.3909	27.6723	17.1535	1.21796	2.34655	2.42564	10.7204	3.42228	9.26297e-24	4.86341e-22	up	yes
Cp4.1LG04g02150	GO:0001558(regulation of cell growth);GO:0005509(calcium ion binding);GO:0005515(protein binding);GO:0005634(nucleus);GO:0005737(cytoplasm);GO:0005774(vacuolar membrane);GO:0005794(Golgi apparatus);GO:0005829(cytosol);GO:0005886(plasma membrane);GO:0007346(regulation of mitotic cell cycle);GO:0008017(microtubule binding);GO:0008283(cell proliferation);GO:0009506(plasmodesma);GO:0009507(chloroplas…	NA	NA	NA	translationally-controlled tumor protein homolog [Cucurbita pepo subsp. pepo]	NA	33.3709	26.1379	32.2438	88.675	94.059	72.4931	0.359494	-1.47596	1.04532e-23	5.47449e-22	down	yes
Cp4.1LG04g13680	GO:0005737(cytoplasm);GO:0008757(S-adenosylmethionine-dependent methyltransferase activity);GO:0032259(methylation)	00564(Glycerophospholipid metabolism)	K05929	EC:2.1.1.103	phosphomethylethanolamine N-methyltransferase-like isoform X1 [Cucurbita pepo subsp. pepo]	NA	20.5076	21.2029	53.6547	213.361	288.511	313.59	0.116946	-3.09608	1.06064e-23	5.54073e-22	down	yes
Cp4.1LG03g10390	GO:0005829(cytosol)	03010(Ribosome)	K02984	NA	40S ribosomal protein S3a-like [Cucurbita pepo subsp. pepo]	NA	32.8378	49.0755	31.7832	6.51664	7.01009	5.65042	5.92875	2.56773	1.09674e-23	5.71491e-22	up	yes
Cp4.1LG09g11630	GO:0016021(integral component of membrane);GO:0042626(ATPase activity, coupled to transmembrane movement of substances);GO:0055085(transmembrane transport)	02010(ABC transporters)	K05657	NA	ABC transporter B family member 25-like [Cucurbita pepo subsp. pepo]	NA	15.8049	14.7593	13.5654	34.3659	34.315	34.9877	0.42568	-1.23216	1.22281e-23	6.35588e-22	down	yes
Cp4.1LG01g05460	GO:0005794(Golgi apparatus);GO:0016413(O-acetyltransferase activity);GO:0071554(cell wall organization or biogenesis)	NA	NA	NA	protein trichome birefringence-like 33 isoform X2 [Cucurbita pepo subsp. pepo]	NA	1.2277	1.08201	1.652	11.386	11.6398	5.19744	0.140371	-2.83269	1.24774e-23	6.46923e-22	down	yes
Cp4.1LG02g10130	GO:0003779(actin binding);GO:0005737(cytoplasm);GO:0005739(mitochondrion)	NA	NA	NA	kinase-interacting family protein-like isoform X1 [Cucurbita pepo subsp. pepo]	NA	3.88774	6.77424	5.73239	21.551	18.1657	19.6643	0.276088	-1.8568	1.25555e-23	6.4935e-22	down	yes
Cp4.1LG11g04550	GO:0006855(drug transmembrane transport)	NA	NA	NA	protein DETOXIFICATION 27-like [Cucurbita pepo subsp. pepo]	NA	71.6255	49.553	58.4688	9.41533	12.0069	12.6477	5.27289	2.39859	1.33299e-23	6.87682e-22	up	yes
Cp4.1LG04g11000	GO:0008080(N-acetyltransferase activity);GO:0016746(transferase activity, transferring acyl groups);GO:0018002(N-terminal peptidyl-glutamic acid acetylation);GO:0022626(cytosolic ribosome)	NA	NA	NA	uncharacterized protein LOC111793724 [Cucurbita pepo subsp. pepo]	NA	28.8255	25.4286	29.3194	72.5045	60.7957	71.7322	0.407611	-1.29473	1.41427e-23	7.27806e-22	down	yes
Cp4.1LG03g10910	GO:0005634(nucleus);GO:0008168(methyltransferase activity);GO:0032259(methylation)	NA	NA	NA	putative methyltransferase C9orf114 homolog [Cucurbita pepo subsp. pepo]	NA	9.59631	11.1903	7.96454	0.931422	0.506853	0.669641	13.6396	3.76973	1.55257e-23	7.96998e-22	up	yes
Cp4.1LG14g07450	GO:0005622(intracellular);GO:0030170(pyridoxal phosphate binding)	NA	NA	NA	pyridoxal phosphate homeostasis protein [Cucurbita moschata]	NA	17.5085	15.2388	15.6056	36.7845	39.784	41.0948	0.410943	-1.28299	1.58578e-23	8.12037e-22	down	yes
Cp4.1LG01g18250	GO:0005634(nucleus);GO:0005737(cytoplasm);GO:0005739(mitochondrion);GO:0016787(hydrolase activity);GO:0016818(hydrolase activity, acting on acid anhydrides, in phosphorus-containing anhydrides);GO:0046872(metal ion binding)	NA	NA	NA	nudix hydrolase 17, mitochondrial-like [Cucurbita pepo subsp. pepo]	NA	39.1959	48.5652	39.6244	10.7304	8.59645	8.39943	4.5944	2.19988	1.62467e-23	8.299e-22	up	yes
Cp4.1LG07g10870	GO:0004029(aldehyde dehydrogenase (NAD) activity);GO:0004777(succinate-semialdehyde dehydrogenase (NAD+) activity);GO:0009013(succinate-semialdehyde dehydrogenase [NAD(P)+] activity)	00010(Glycolysis / Gluconeogenesis);00030(Pentose phosphate pathway)	K00131	EC:1.2.1.9	NADP-dependent glyceraldehyde-3-phosphate dehydrogenase [Cucurbita pepo subsp. pepo]	NA	21.6265	22.9615	23.4492	50.7382	54.7319	62.8039	0.404324	-1.30642	1.66331e-23	8.47552e-22	down	yes
Cp4.1LG07g11110	GO:0005634(nucleus)	NA	NA	NA	NEDD8 ultimate buster 1 [Cucurbita pepo subsp. pepo]	NA	47.8973	68.8186	38.5447	7.43743	7.92783	10.3455	6.03874	2.59425	1.94321e-23	9.87752e-22	up	yes
Cp4.1LG12g04640	GO:0003677(DNA binding);GO:0009295(nucleoid);GO:0009507(chloroplast);GO:0009508(plastid chromosome);GO:0009534(chloroplast thylakoid);GO:0009535(chloroplast thylakoid membrane);GO:0009579(thylakoid);GO:0009737(response to abscisic acid);GO:0009773(photosynthetic electron transport in photosystem I);GO:0009941(chloroplast envelope);GO:0016021(integral component of membrane);GO:0030093(chloroplast …	00562(Inositol phosphate metabolism);04070(Phosphatidylinositol signaling system)	K01092	EC:3.1.3.25	protein CURVATURE THYLAKOID 1B, chloroplastic [Cucurbita moschata]	NA	174.935	132.543	221.444	535.47	562.824	549.408	0.321005	-1.63933	2.18946e-23	1.1102e-21	down	yes
Cp4.1LG04g06470	GO:0005774(vacuolar membrane);GO:0009932(cell tip growth);GO:0015079(potassium ion transmembrane transporter activity)	NA	NA	NA	potassium transporter 4-like [Cucurbita pepo subsp. pepo]	NA	13.1908	13.1604	13.4309	39.9366	29.3045	30.6713	0.39817	-1.32854	2.25645e-23	1.14138e-21	down	yes
Cp4.1LG03g04000	GO:0005634(nucleus);GO:0005783(endoplasmic reticulum);GO:0005789(endoplasmic reticulum membrane);GO:0006636(unsaturated fatty acid biosynthetic process);GO:0016021(integral component of membrane);GO:0016720(delta12-fatty acid dehydrogenase activity);GO:0031090(organelle membrane);GO:0045485(omega-6 fatty acid desaturase activity);GO:0055114(oxidation-reduction process);GO:0102985(Delta12-fatty-ac…	01040(Biosynthesis of unsaturated fatty acids)	K10256	EC:1.14.19.6;EC:1.14.19.22	delta(12)-fatty-acid desaturase FAD2-like [Cucurbita pepo subsp. pepo]	NA	52.24	47.222	55.0518	131.529	183.345	130.568	0.346878	-1.5275	2.38824e-23	1.2051e-21	down	yes
Cp4.1LG18g02700	GO:0005515(protein binding);GO:0005524(ATP binding);GO:0005739(mitochondrion);GO:0005794(Golgi apparatus);GO:0005829(cytosol);GO:0005886(plasma membrane);GO:0006457(protein folding);GO:0007005(mitochondrion organization);GO:0008219(cell death);GO:0009409(response to cold);GO:0009507(chloroplast);GO:0009570(chloroplast stroma);GO:0009627(systemic acquired resistance);GO:0009941(chloroplast envelop…	03018(RNA degradation)	K04077	NA	ruBisCO large subunit-binding protein subunit beta, chloroplastic-like [Cucurbita pepo subsp. pepo]	NA	296.684	301.953	239.633	73.41	63.4278	50.3789	4.47754	2.16271	2.48045e-23	1.24859e-21	up	yes
Cp4.1LG08g05500	GO:0003735(structural constituent of ribosome);GO:0005739(mitochondrion);GO:0005840(ribosome);GO:0006412(translation);GO:0009507(chloroplast);GO:0019843(rRNA binding)	03010(Ribosome)	K02906	NA	50S ribosomal protein L3-2, chloroplastic [Cucurbita pepo subsp. pepo]	NA	30.1532	30.7184	24.1508	3.89862	3.36783	1.57454	9.61684	3.26556	3.78175e-23	1.89903e-21	up	yes
Cp4.1LG05g13220	GO:0005793(endoplasmic reticulum-Golgi intermediate compartment);GO:0015786(UDP-glucose transmembrane transport);GO:0090480(purine nucleotide-sugar transmembrane transport)	NA	NA	NA	chloride channel protein CLC-e [Cucurbita pepo subsp. pepo]	NA	8.831	8.05189	13.0668	32.6418	32.0906	29.4382	0.318037	-1.65273	4.1217e-23	2.06473e-21	down	yes
Cp4.1LG14g00310	GO:0003674(molecular_function);GO:0008150(biological_process);GO:0009507(chloroplast);GO:0016021(integral component of membrane)	04146(Peroxisome)	K13348	NA	uncharacterized protein LOC111810648 [Cucurbita pepo subsp. pepo]	NA	186.79	184.238	216.233	444.18	465.004	545.173	0.403795	-1.30831	4.52842e-23	2.26301e-21	down	yes
Cp4.1LG03g14830	GO:0030599(pectinesterase activity);GO:0046910(pectinesterase inhibitor activity);GO:0071944(cell periphery)	00040(Pentose and glucuronate interconversions)	K01051	EC:3.1.1.11	pectinesterase-like [Cucurbita pepo subsp. pepo]	NA	2.37011	3.17253	3.83319	14.4305	13.8549	11.9942	0.23277	-2.10303	5.04127e-23	2.51324e-21	down	yes
Cp4.1LG01g08270	GO:0009416(response to light stimulus);GO:0009535(chloroplast thylakoid membrane);GO:0009768(photosynthesis, light harvesting in photosystem I);GO:0009941(chloroplast envelope);GO:0010287(plastoglobule);GO:0016168(chlorophyll binding);GO:0031409(pigment binding)	00196(Photosynthesis - antenna proteins)	K08914	NA	chlorophyll a-b binding protein 3, chloroplastic-like [Cucurbita pepo subsp. pepo]	NA	168.181	134.287	203.691	482.307	520.956	445.162	0.349454	-1.51683	5.0559e-23	2.51449e-21	down	yes
Cp4.1LG04g09430	GO:0000502(proteasome complex);GO:0005524(ATP binding);GO:0005634(nucleus);GO:0005737(cytoplasm);GO:0005829(cytosol);GO:0005886(plasma membrane);GO:0006511(ubiquitin-dependent protein catabolic process);GO:0008540(proteasome regulatory particle, base subcomplex);GO:0016787(hydrolase activity);GO:0016887(ATPase activity);GO:0017025(TBP-class protein binding);GO:0030163(protein catabolic process);G…	03050(Proteasome)	K03066	NA	26S proteasome regulatory subunit 8 homolog A-like [Cucurbita pepo subsp. pepo]	NA	63.9173	79.0655	54.719	15.1006	15.95	14.1899	4.37002	2.12764	5.17913e-23	2.56962e-21	up	yes
Cp4.1LG14g03320	GO:0004364(glutathione transferase activity);GO:0005737(cytoplasm);GO:0006749(glutathione metabolic process);GO:0009407(toxin catabolic process)	00480(Glutathione metabolism)	K00799	EC:2.5.1.18	probable glutathione S-transferase parC [Cucurbita pepo subsp. pepo]	NA	111.905	88.0579	39.536	4.21424	2.56386	1.03636	30.6482	4.93773	5.63256e-23	2.78792e-21	up	yes
Cp4.1LG17g11400	GO:0003755(peptidyl-prolyl cis-trans isomerase activity);GO:0005528(FK506 binding);GO:0005789(endoplasmic reticulum membrane);GO:0061077(chaperone-mediated protein folding)	NA	NA	NA	peptidyl-prolyl cis-trans isomerase FKBP62-like [Cucurbita pepo subsp. pepo]	NA	21.7483	24.7156	20.5499	5.3306	5.9406	5.49483	3.997	1.99892	5.73191e-23	2.83034e-21	up	yes
Cp4.1LG10g11100	GO:0003918(DNA topoisomerase type II (ATP-hydrolyzing) activity);GO:0006265(DNA topological change);GO:0006268(DNA unwinding involved in DNA replication);GO:0007059(chromosome segregation);GO:0009295(nucleoid);GO:0009330(DNA topoisomerase complex (ATP-hydrolyzing))	NA	NA	NA	DNA gyrase subunit B, chloroplastic/mitochondrial-like [Cucurbita pepo subsp. pepo]	NA	16.9515	17.9867	16.5095	2.94385	2.26771	1.24693	7.96589	2.99384	6.39734e-23	3.15141e-21	up	yes
Cp4.1LG10g12250	GO:0004345(glucose-6-phosphate dehydrogenase activity);GO:0005515(protein binding);GO:0006006(glucose metabolic process);GO:0009051(pentose-phosphate shunt, oxidative branch);GO:0009507(chloroplast);GO:0009570(chloroplast stroma);GO:0050661(NADP binding);GO:0055114(oxidation-reduction process)	00030(Pentose phosphate pathway);00480(Glutathione metabolism)	K00036	EC:1.1.1.49;EC:1.1.1.363	glucose-6-phosphate 1-dehydrogenase, chloroplastic-like [Cucurbita pepo subsp. pepo]	NA	19.4745	18.0798	20.5782	46.6593	42.5866	53.3934	0.407548	-1.29496	8.12345e-23	3.99223e-21	down	yes
Cp4.1LG14g03510	GO:0005515(protein binding);GO:0005739(mitochondrion);GO:0006397(mRNA processing);GO:0009451(RNA modification);GO:0009507(chloroplast);GO:0016554(cytidine to uridine editing);GO:0050897(cobalt ion binding);GO:0080156(mitochondrial mRNA modification)	00640(Propanoate metabolism);00280(Valine, leucine and isoleucine degradation)	K09699	EC:2.3.1.168	multiple organellar RNA editing factor 8, chloroplastic/mitochondrial-like [Cucurbita pepo subsp. pepo]	NA	34.1183	37.698	33.0829	9.40115	7.78729	7.29993	4.28363	2.09883	8.69951e-23	4.26523e-21	up	yes
Cp4.1LG14g05040	GO:0005739(mitochondrion);GO:0005740(mitochondrial envelope);GO:0005743(mitochondrial inner membrane);GO:0009916(alternative oxidase activity);GO:0010230(alternative respiration);GO:0016021(integral component of membrane);GO:0046872(metal ion binding);GO:0055114(oxidation-reduction process);GO:0070469(respiratory chain);GO:0102721(ubiquinol:oxygen oxidoreductase activity)	NA	NA	NA	ubiquinol oxidase, mitochondrial-like [Cucurbita pepo subsp. pepo]	NA	42.2149	112.178	42.5511	5.52978	6.13349	5.46427	11.4987	3.52339	8.74255e-23	4.27622e-21	up	yes
Cp4.1LG18g03700	GO:0003674(molecular_function);GO:0005575(cellular_component);GO:0008150(biological_process)	NA	NA	NA	uncharacterized protein LOC111779560 [Cucurbita pepo subsp. pepo]	NA	6.95788	8.85171	6.33233	0.403768	0.403667	0.143295	23.2894	4.5416	8.7747e-23	4.28185e-21	up	yes
Cp4.1LG13g11630	GO:0005634(nucleus);GO:0005886(plasma membrane);GO:0016757(transferase activity, transferring glycosyl groups);GO:0046524(sucrose-phosphate synthase activity)	00500(Starch and sucrose metabolism)	K00696	EC:2.4.1.14	probable sucrose-phosphate synthase 4 isoform X1 [Cucurbita pepo subsp. pepo]	NA	21.0761	13.4836	16.5341	1.07182	1.05197	0.263045	21.4066	4.41998	8.86503e-23	4.31577e-21	up	yes
Cp4.1LG03g14880	GO:0005576(extracellular region);GO:0005615(extracellular space);GO:0009620(response to fungus);GO:0009627(systemic acquired resistance);GO:0009751(response to salicylic acid);GO:0009817(defense response to fungus, incompatible interaction);GO:0009866(induced systemic resistance, ethylene mediated signaling pathway);GO:0009871(jasmonic acid and ethylene-dependent systemic resistance, ethylene med…	00901(Indole alkaloid biosynthesis)	K21026	EC:3.1.1.80	GDSL esterase/lipase 1-like [Cucurbita pepo subsp. pepo]	NA	10.0903	29.2007	6.59569	0.521951	0.506441	0.334141	33.6775	5.07371	8.98025e-23	4.36162e-21	up	yes
Cp4.1LG07g00530	GO:0004842(ubiquitin-protein transferase activity);GO:0031463(Cul3-RING ubiquitin ligase complex)	03013(RNA transport)	K14308	NA	F-box/kelch-repeat protein At1g67480 [Cucurbita pepo subsp. pepo]	NA	70.2994	73.4707	77.5718	206.28	202.723	149.209	0.39652	-1.33454	9.11096e-23	4.41477e-21	down	yes
Cp4.1LG07g00130	GO:0004674(protein serine/threonine kinase activity);GO:0005886(plasma membrane);GO:0006468(protein phosphorylation);GO:0006952(defense response);GO:0009506(plasmodesma)	00130(Ubiquinone and other terpenoid-quinone biosynthesis)	K03183	EC:2.1.1.163;EC:2.1.1.201	cysteine-rich receptor-like protein kinase 2 [Cucurbita pepo subsp. pepo]	NA	7.91037	7.40067	7.02287	17.277	19.3131	16.2301	0.422828	-1.24186	9.54473e-23	4.61418e-21	down	yes
Cp4.1LG07g07090	GO:0009536(plastid)	NA	NA	NA	DNA-directed RNA polymerase 3, chloroplastic-like isoform X1 [Cucurbita pepo subsp. pepo]	NA	6.29034	7.13556	5.79327	0.912731	0.525286	0.673209	9.10332	3.18639	9.81483e-23	4.73371e-21	up	yes
Cp4.1LG15g01010	GO:0003674(molecular_function);GO:0006355(regulation of transcription, DNA-templated);GO:0009507(chloroplast);GO:0009658(chloroplast organization);GO:0042644(chloroplast nucleoid)	NA	NA	NA	thioredoxin-like fold domain-containing protein MRL7, chloroplastic [Cucurbita pepo subsp. pepo]	NA	9.08509	7.62442	7.25854	0.503224	0.754001	0.559806	13.1908	3.72146	1.03494e-22	4.97995e-21	up	yes
Cp4.1LG18g05320	GO:0003674(molecular_function);GO:0005576(extracellular region);GO:0008150(biological_process);GO:0009506(plasmodesma);GO:0016020(membrane);GO:0016021(integral component of membrane)	NA	NA	NA	uncharacterized protein LOC111779585 [Cucurbita pepo subsp. pepo]	NA	4.05258	9.6685	7.49841	33.9387	28.3852	29.9449	0.229975	-2.12045	1.1215e-22	5.384e-21	down	yes
Cp4.1LG05g09150	GO:0004674(protein serine/threonine kinase activity);GO:0004675(transmembrane receptor protein serine/threonine kinase activity);GO:0004713(protein tyrosine kinase activity);GO:0005524(ATP binding);GO:0005886(plasma membrane);GO:0006468(protein phosphorylation);GO:0006952(defense response);GO:0007166(cell surface receptor signaling pathway);GO:0009507(chloroplast);GO:0016301(kinase activity);GO:1…	NA	NA	NA	receptor-like cytoplasmic kinase 176 [Cucurbita pepo subsp. pepo]	NA	10.2607	7.38263	9.76573	28.6331	22.0028	31.8497	0.33229	-1.58949	1.19413e-22	5.71939e-21	down	yes
Cp4.1LG03g14370	GO:0000476(maturation of 4.5S rRNA);GO:0000967(rRNA 5'-end processing);GO:0005634(nucleus);GO:0009507(chloroplast);GO:0034470(ncRNA processing)	NA	NA	NA	uncharacterized protein LOC111789879 [Cucurbita pepo subsp. pepo]	NA	91.962	102.018	83.5142	24.0343	22.2859	16.8021	4.39613	2.13624	1.28154e-22	6.12391e-21	up	yes
Cp4.1LG01g05400	GO:0000151(ubiquitin ligase complex);GO:0004842(ubiquitin-protein transferase activity);GO:0005634(nucleus);GO:0005680(anaphase-promoting complex);GO:0006511(ubiquitin-dependent protein catabolic process);GO:0007049(cell cycle);GO:0009553(embryo sac development);GO:0009793(embryo development ending in seed dormancy);GO:0010252(auxin homeostasis);GO:0016021(integral component of membrane);GO:00165…	04120(Ubiquitin mediated proteolysis)	K03348	NA	anaphase-promoting complex subunit 1 isoform X1 [Cucurbita pepo subsp. pepo]	NA	3.77128	3.55166	3.56944	0.565392	0.444121	0.50392	7.19713	2.84742	1.36066e-22	6.48419e-21	up	yes
Cp4.1LG05g01580	GO:0004721(phosphoprotein phosphatase activity);GO:0004722(protein serine/threonine phosphatase activity);GO:0005515(protein binding);GO:0005634(nucleus);GO:0005829(cytosol);GO:0005886(plasma membrane);GO:0009742(brassinosteroid mediated signaling pathway);GO:0046872(metal ion binding)	NA	NA	NA	serine/threonine-protein phosphatase BSL1-like [Cucurbita pepo subsp. pepo]	NA	10.3559	10.1019	9.87177	22.5368	22.8175	21.9978	0.450313	-1.151	1.36318e-22	6.48419e-21	down	yes
Cp4.1LG01g12740	GO:0004674(protein serine/threonine kinase activity);GO:0005634(nucleus);GO:0005737(cytoplasm);GO:0035556(intracellular signal transduction)	NA	NA	NA	protein TWIN LOV 1 [Cucurbita pepo subsp. pepo]	NA	10.4369	12.3653	12.4466	26.6885	26.5481	30.5585	0.420655	-1.24929	1.39758e-22	6.63259e-21	down	yes
Cp4.1LG20g01120	GO:0005515(protein binding);GO:0005840(ribosome);GO:0006508(proteolysis);GO:0008233(peptidase activity);GO:0009570(chloroplast stroma);GO:0030163(protein catabolic process)	NA	NA	NA	ATP-dependent Clp protease adapter protein CLPS1, chloroplastic-like [Cucurbita pepo subsp. pepo]	NA	34.7585	44.2647	49.3359	103.891	119.947	114.287	0.37962	-1.39737	1.45527e-22	6.89062e-21	down	yes
Cp4.1LG19g06040	GO:0009416(response to light stimulus);GO:0009535(chloroplast thylakoid membrane);GO:0009768(photosynthesis, light harvesting in photosystem I);GO:0009941(chloroplast envelope);GO:0010287(plastoglobule);GO:0016168(chlorophyll binding);GO:0031409(pigment binding)	00196(Photosynthesis - antenna proteins)	K08912	NA	chlorophyll a-b binding protein of LHCII type 1 [Cucurbita pepo subsp. pepo]	NA	543.659	395.9	543.901	1408.77	1345.6	1193.29	0.375783	-1.41203	1.57342e-22	7.43307e-21	down	yes
Cp4.1LG12g03800	GO:0005737(cytoplasm);GO:0030001(metal ion transport);GO:0046914(transition metal ion binding);GO:0046916(cellular transition metal ion homeostasis)	NA	NA	NA	heavy metal-associated isoprenylated plant protein 39-like isoform X2 [Cucurbita pepo subsp. pepo]	NA	17.1722	19.6866	16.8893	50.4377	42.6549	40.7084	0.401702	-1.3158	1.60226e-22	7.55211e-21	down	yes
Cp4.1LG20g03040	GO:0005634(nucleus);GO:0016567(protein ubiquitination)	NA	NA	NA	F-box protein At5g50450-like [Cucurbita pepo subsp. pepo]	NA	10.7236	7.81715	14.0118	38.4372	34.0656	45.4264	0.276035	-1.85708	1.68697e-22	7.93335e-21	down	yes
Cp4.1LG01g10980	GO:0005768(endosome);GO:0005774(vacuolar membrane);GO:0005802(trans-Golgi network);GO:0008757(S-adenosylmethionine-dependent methyltransferase activity);GO:0032259(methylation)	NA	NA	NA	probable methyltransferase PMT11 [Cucurbita pepo subsp. pepo]	NA	8.03295	11.0404	7.86611	23.808	30.9787	43.224	0.274862	-1.86322	1.71652e-22	8.05405e-21	down	yes
Cp4.1LG07g03090	GO:0003677(DNA binding);GO:0003700(DNA binding transcription factor activity);GO:0005515(protein binding);GO:0005634(nucleus);GO:0005829(cytosol);GO:0006355(regulation of transcription, DNA-templated);GO:0009416(response to light stimulus);GO:0009722(detection of cytokinin stimulus);GO:0071345(cellular response to cytokine stimulus)	NA	NA	NA	homeobox protein knotted-1-like 3 isoform X1 [Cucurbita pepo subsp. pepo]	NA	13.2681	15.1136	12.2272	2.60249	1.58201	1.78255	6.80554	2.76671	1.86393e-22	8.72597e-21	up	yes
Cp4.1LG19g03090	GO:0009416(response to light stimulus);GO:0009535(chloroplast thylakoid membrane);GO:0009768(photosynthesis, light harvesting in photosystem I);GO:0009941(chloroplast envelope);GO:0010287(plastoglobule);GO:0016168(chlorophyll binding);GO:0031409(pigment binding)	00196(Photosynthesis - antenna proteins)	K08915	NA	chlorophyll a-b binding protein CP29.1, chloroplastic-like [Cucurbita maxima]	NA	227.976	150.308	255.873	636.028	669.646	695.843	0.316838	-1.65818	1.8736e-22	8.73977e-21	down	yes
Cp4.1LG17g03330	GO:0004348(glucosylceramidase activity);GO:0005886(plasma membrane);GO:0006680(glucosylceramide catabolic process)	00600(Sphingolipid metabolism);00511(Other glycan degradation)	K17108	EC:3.2.1.45	non-lysosomal glucosylceramidase [Cucurbita pepo subsp. pepo]	NA	19.1124	15.3212	23.0874	58.9519	76.5753	51.0771	0.308251	-1.69782	1.87531e-22	8.73977e-21	down	yes
Cp4.1LG13g11260	GO:0003677(DNA binding);GO:0004365(glyceraldehyde-3-phosphate dehydrogenase (NAD+) (phosphorylating) activity);GO:0005507(copper ion binding);GO:0005618(cell wall);GO:0005634(nucleus);GO:0005730(nucleolus);GO:0005737(cytoplasm);GO:0005739(mitochondrion);GO:0005777(peroxisome);GO:0005794(Golgi apparatus);GO:0005829(cytosol);GO:0005886(plasma membrane);GO:0006094(gluconeogenesis);GO:0006096(glycoly…	00010(Glycolysis / Gluconeogenesis);00710(Carbon fixation in photosynthetic organisms)	K00134	EC:1.2.1.12	glyceraldehyde-3-phosphate dehydrogenase 2, cytosolic [Cucurbita moschata]	NA	103.736	103.438	104.32	25.1029	24.085	29.3526	3.96601	1.98769	1.905e-22	8.85823e-21	up	yes
Cp4.1LG01g23060	GO:0000828(inositol hexakisphosphate kinase activity);GO:0000829(inositol heptakisphosphate kinase activity);GO:0005737(cytoplasm);GO:0005886(plasma membrane);GO:0006020(inositol metabolic process);GO:0009817(defense response to fungus, incompatible interaction);GO:0009861(jasmonic acid and ethylene-dependent systemic resistance);GO:0032958(inositol phosphate biosynthetic process);GO:0033857(diph…	04070(Phosphatidylinositol signaling system)	K13024	EC:2.7.4.24	inositol hexakisphosphate and diphosphoinositol-pentakisphosphate kinase VIP2-like isoform X2 [Cucurbita moschata]	NA	7.05169	9.02963	8.15167	26.6291	22.7658	17.3475	0.363082	-1.46163	2.01337e-22	9.33257e-21	down	yes
Cp4.1LG13g10720	GO:0005737(cytoplasm);GO:0016787(hydrolase activity);GO:0046856(phosphatidylinositol dephosphorylation)	00562(Inositol phosphate metabolism);04070(Phosphatidylinositol signaling system)	K20279	EC:3.1.3.36	type I inositol polyphosphate 5-phosphatase 10 isoform X1 [Cucurbita pepo subsp. pepo]	NA	6.91833	8.93269	9.07491	21.9285	19.0042	20.3685	0.406614	-1.29827	2.016e-22	9.33257e-21	down	yes
Cp4.1LG18g07870	GO:0009416(response to light stimulus);GO:0009535(chloroplast thylakoid membrane);GO:0009768(photosynthesis, light harvesting in photosystem I);GO:0009941(chloroplast envelope);GO:0010287(plastoglobule);GO:0016168(chlorophyll binding);GO:0031409(pigment binding)	00196(Photosynthesis - antenna proteins)	K08910	NA	chlorophyll a-b binding protein P4, chloroplastic [Cucurbita pepo subsp. pepo]	NA	397.264	227.074	393.716	1089.22	1189.59	1243.4	0.289039	-1.79066	2.09871e-22	9.69382e-21	down	yes
Cp4.1LG10g08290	GO:0006511(ubiquitin-dependent protein catabolic process)	03050(Proteasome)	K06700	NA	probable proteasome inhibitor isoform X1 [Cucurbita moschata]	NA	50.9827	64.6519	33.9439	8.99348	7.27515	8.82133	5.96168	2.57572	2.26152e-22	1.04226e-20	up	yes
Cp4.1LG20g05970	NA	NA	NA	NA	putative E3 ubiquitin-protein ligase LIN-2 isoform X1 [Cucurbita pepo subsp. pepo]	NA	9.64109	7.25923	11.253	27.259	27.3671	25.7222	0.350391	-1.51296	2.50373e-22	1.15133e-20	down	yes
Cp4.1LG02g11010	GO:0005634(nucleus);GO:0008270(zinc ion binding);GO:0016021(integral component of membrane);GO:0016567(protein ubiquitination);GO:0016740(transferase activity);GO:0046872(metal ion binding)	NA	NA	NA	RING-H2 finger protein ATL7-like [Cucurbita pepo subsp. pepo]	NA	7.56367	15.3938	9.52622	0.459804	0.753205	0.78336	16.2714	4.02427	2.53603e-22	1.1636e-20	up	yes
Cp4.1LG16g08410	GO:0000502(proteasome complex);GO:0005634(nucleus);GO:0005769(early endosome);GO:0005770(late endosome);GO:0005771(multivesicular body);GO:0005783(endoplasmic reticulum);GO:0005802(trans-Golgi network);GO:0005813(centrosome);GO:0016020(membrane);GO:0030134(COPII-coated ER to Golgi transport vesicle);GO:0030139(endocytic vesicle);GO:0030433(ubiquitin-dependent ERAD pathway);GO:0031410(cytoplasmic …	NA	NA	NA	proteasome-associated protein ECM29 homolog [Cucurbita pepo subsp. pepo]	NA	9.60276	15.2887	9.66293	2.40123	2.3147	2.15553	5.02868	2.33018	2.78938e-22	1.27702e-20	up	yes
Cp4.1LG19g06080	GO:0005794(Golgi apparatus);GO:0009507(chloroplast);GO:0009860(pollen tube growth);GO:0010118(stomatal movement);GO:0016021(integral component of membrane);GO:0016757(transferase activity, transferring glycosyl groups);GO:0071633(dihydroceramidase activity);GO:0090406(pollen tube);GO:1902456(regulation of stomatal opening)	NA	NA	NA	uncharacterized protein LOC111781548 isoform X2 [Cucurbita pepo subsp. pepo]	NA	3.84986	2.52006	4.58335	14.5477	16.553	12.0156	0.25404	-1.97687	2.89764e-22	1.32366e-20	down	yes
Cp4.1LG16g03650	GO:0004674(protein serine/threonine kinase activity);GO:0005634(nucleus);GO:0005737(cytoplasm);GO:0005886(plasma membrane);GO:0035556(intracellular signal transduction)	NA	NA	NA	phototropin-2-like isoform X1 [Cucurbita pepo subsp. pepo]	NA	73.0823	45.3799	84.1861	219.008	235.253	260.767	0.283413	-1.81902	2.92778e-22	1.33449e-20	down	yes
Cp4.1LG07g07490	GO:0005096(GTPase activator activity);GO:0005776(autophagosome);GO:0006886(intracellular protein transport);GO:0006914(autophagy);GO:0010008(endosome membrane);GO:0017137(Rab GTPase binding);GO:0031338(regulation of vesicle fusion);GO:0042594(response to starvation);GO:0090630(activation of GTPase activity)	NA	NA	NA	TBC1 domain family member 5-like [Cucurbita pepo subsp. pepo]	NA	24.1884	22.585	20.7364	51.5086	78.3075	59.7571	0.356115	-1.48959	2.93946e-22	1.33687e-20	down	yes
Cp4.1LG01g23620	GO:0004222(metalloendopeptidase activity);GO:0005739(mitochondrion);GO:0006508(proteolysis);GO:0009507(chloroplast);GO:0046872(metal ion binding)	NA	NA	NA	mitochondrial inner membrane protease ATP23 [Cucurbita moschata]	NA	14.9308	13.1085	13.9361	1.08131	1.03297	1.83194	10.6369	3.411	3.43476e-22	1.55872e-20	up	yes
Cp4.1LG17g10320	GO:0004004(ATP-dependent RNA helicase activity);GO:0010501(RNA secondary structure unwinding)	NA	NA	NA	DEAD-box ATP-dependent RNA helicase 31-like [Cucurbita pepo subsp. pepo]	NA	80.372	75.6911	74.0451	19.5927	17.5083	12.0472	4.68192	2.2271	3.68347e-22	1.66794e-20	up	yes
Cp4.1LG02g06030	GO:0004176(ATP-dependent peptidase activity);GO:0005739(mitochondrion);GO:0006508(proteolysis);GO:0008237(metallopeptidase activity)	NA	NA	NA	ATP-dependent zinc metalloprotease FTSH 4, mitochondrial [Cucurbita pepo subsp. pepo]	NA	6.50967	8.90666	7.12616	17.9549	23.2631	20.3598	0.366082	-1.44976	3.93704e-22	1.77887e-20	down	yes
Cp4.1LG10g00980	NA	NA	NA	NA	hypothetical protein Csa_6G500720 [Cucumis sativus]	NA	5.66236	12.9443	7.75802	75.2359	76.2608	56.4869	0.126763	-2.97979	3.96356e-22	1.78696e-20	down	yes
Cp4.1LG03g11590	GO:0003824(catalytic activity);GO:0005507(copper ion binding);GO:0005739(mitochondrion)	00350(Tyrosine metabolism)	K01557	EC:3.7.1.5	probable acylpyruvase FAHD1, mitochondrial [Cucurbita pepo subsp. pepo]	NA	24.3209	29.4223	19.4207	4.15294	3.21819	3.53377	6.70927	2.74616	3.97427e-22	1.78791e-20	up	yes
Cp4.1LG03g11340	GO:0003674(molecular_function);GO:0003723(RNA binding);GO:0005739(mitochondrion);GO:0008150(biological_process)	NA	NA	NA	uncharacterized protein LOC111791760 [Cucurbita pepo subsp. pepo]	NA	18.8967	20.5187	19.9367	4.315	3.11439	3.19026	5.5889	2.48256	4.03e-22	1.80905e-20	up	yes
Cp4.1LG08g09770	GO:0005515(protein binding);GO:0005634(nucleus);GO:0006351(transcription, DNA-templated);GO:0045892(negative regulation of transcription, DNA-templated)	NA	NA	NA	transcription repressor OFP15-like [Cucurbita pepo subsp. pepo]	NA	10.402	6.44284	7.01512	34.3407	40.7172	28.8076	0.22972	-2.12205	4.21545e-22	1.88821e-20	down	yes
Cp4.1LG01g25730	GO:0005773(vacuole);GO:0005774(vacuolar membrane);GO:0016021(integral component of membrane)	NA	NA	NA	protein NUCLEAR FUSION DEFECTIVE 4-like [Cucurbita pepo subsp. pepo]	NA	6.39011	6.92081	7.9146	18.6007	18.7878	15.7774	0.399232	-1.3247	4.52331e-22	2.02174e-20	down	yes
Cp4.1LG17g03210	GO:0004672(protein kinase activity);GO:0005524(ATP binding);GO:0005886(plasma membrane);GO:0006468(protein phosphorylation);GO:0009507(chloroplast)	NA	NA	NA	uncharacterized protein LOC111778576 [Cucurbita pepo subsp. pepo]	NA	46.9726	50.3595	52.2846	107.406	143.515	117.46	0.406147	-1.29993	4.62326e-22	2.06197e-20	down	yes
Cp4.1LG06g07250	GO:0003723(RNA binding);GO:0005515(protein binding);GO:0005739(mitochondrion);GO:0006397(mRNA processing);GO:0080156(mitochondrial mRNA modification)	NA	NA	NA	organelle RRM domain-containing protein 2, mitochondrial-like [Cucurbita pepo subsp. pepo]	NA	36.6064	41.9026	31.5514	6.57977	3.72289	3.23369	8.13073	3.02339	4.68993e-22	2.08722e-20	up	yes
Cp4.1LG00g01370	GO:0003674(molecular_function);GO:0008150(biological_process);GO:0009507(chloroplast);GO:0016021(integral component of membrane)	NA	NA	NA	uncharacterized protein LOC111784055 [Cucurbita pepo subsp. pepo]	NA	63.5775	57.987	65.6518	137.236	138.212	140.177	0.450446	-1.15058	4.93791e-22	2.19288e-20	down	yes
Cp4.1LG12g11430	GO:0005887(integral component of plasma membrane);GO:0015116(sulfate transmembrane transporter activity)	NA	NA	NA	sulfate transporter 3.1-like isoform X1 [Cucurbita pepo subsp. pepo]	NA	6.98115	6.5724	8.80786	23.6385	18.285	27.3239	0.322921	-1.63075	4.95009e-22	2.19359e-20	down	yes
Cp4.1LG13g11310	GO:0005739(mitochondrion);GO:0005777(peroxisome);GO:0005829(cytosol);GO:0006790(sulfur compound metabolic process);GO:0008482(sulfite oxidase activity);GO:0009507(chloroplast);GO:0010477(response to sulfur dioxide);GO:0015994(chlorophyll metabolic process);GO:0016491(oxidoreductase activity);GO:0030151(molybdenum ion binding);GO:0042128(nitrate assimilation);GO:0055114(oxidation-reduction process)	00920(Sulfur metabolism)	K00387	EC:1.8.3.1	sulfite oxidase-like [Cucurbita pepo subsp. pepo]	NA	27.6853	30.5148	36.5483	83.5869	83.6852	70.0568	0.399228	-1.32471	5.00682e-22	2.214e-20	down	yes
Cp4.1LG02g16210	GO:0003700(DNA binding transcription factor activity);GO:0005634(nucleus);GO:0006351(transcription, DNA-templated);GO:0006355(regulation of transcription, DNA-templated);GO:0009555(pollen development);GO:0009793(embryo development ending in seed dormancy);GO:0043565(sequence-specific DNA binding)	04016(MAPK signaling pathway - plant);04626(Plant-pathogen interaction)	K13425	NA	probable WRKY transcription factor 27 [Cucurbita pepo subsp. pepo]	NA	37.3913	32.6804	40.206	90.2896	81.3557	92.7156	0.417148	-1.26137	5.18378e-22	2.28737e-20	down	yes
Cp4.1LG00g00230	GO:0001046(core promoter sequence-specific DNA binding);GO:0001228(transcriptional activator activity, RNA polymerase II transcription regulatory region sequence-specific DNA binding);GO:0005634(nucleus);GO:0006366(transcription by RNA polymerase II)	NA	NA	NA	transcription factor bHLH123-like isoform X1 [Cucurbita pepo subsp. pepo]	NA	2.14177	2.2732	3.0676	11.1022	12.7138	11.1281	0.21413	-2.22344	5.55723e-22	2.44695e-20	down	yes
Cp4.1LG11g11890	GO:0005783(endoplasmic reticulum);GO:0016020(membrane);GO:0016788(hydrolase activity, acting on ester bonds)	NA	NA	NA	protein STRICTOSIDINE SYNTHASE-LIKE 4-like [Cucurbita pepo subsp. pepo]	NA	9.65517	8.36988	8.92977	21.4875	19.3504	20.5759	0.438905	-1.18802	5.68958e-22	2.49992e-20	down	yes
Cp4.1LG17g03340	GO:0004175(endopeptidase activity);GO:0005634(nucleus);GO:0008540(proteasome regulatory particle, base subcomplex);GO:0034515(proteasome storage granule);GO:0043161(proteasome-mediated ubiquitin-dependent protein catabolic process)	03050(Proteasome)	K03032	NA	26S proteasome non-ATPase regulatory subunit 1 homolog A-like [Cucurbita pepo subsp. pepo]	NA	23.5337	36.9165	22.2101	5.3012	5.30389	5.98339	4.98299	2.31701	5.71473e-22	2.50566e-20	up	yes
Cp4.1LG05g05600	GO:0004854(xanthine dehydrogenase activity);GO:0005829(cytosol);GO:0009115(xanthine catabolic process);GO:0016903(oxidoreductase activity, acting on the aldehyde or oxo group of donors);GO:0050660(flavin adenine dinucleotide binding)	00380(Tryptophan metabolism)	K11817	EC:1.2.3.7	indole-3-acetaldehyde oxidase-like isoform X1 [Cucurbita pepo subsp. pepo]	NA	9.98265	8.8919	11.1965	24.3888	24.0719	23.5032	0.417864	-1.2589	5.90704e-22	2.58452e-20	down	yes
Cp4.1LG01g13500	GO:0009658(chloroplast organization);GO:0009707(chloroplast outer membrane)	NA	NA	NA	protein CHUP1, chloroplastic-like [Cucurbita pepo subsp. pepo]	NA	141.832	114.894	159.41	351.144	385.284	333.877	0.388801	-1.3629	6.06415e-22	2.64767e-20	down	yes
Cp4.1LG05g11590	NA	NA	NA	NA	LOW QUALITY PROTEIN: uncharacterized protein LOC111794365 [Cucurbita pepo subsp. pepo]	NA	2.70914	1.28465	3.74559	0.049395	0.020171	0.050121	64.6635	6.01488	6.82367e-22	2.97303e-20	up	yes
Cp4.1LG12g09200	GO:0004029(aldehyde dehydrogenase (NAD) activity)	00010(Glycolysis / Gluconeogenesis);00053(Ascorbate and aldarate metabolism);00620(Pyruvate metabolism);00071(Fatty acid degradation);00561(Glycerolipid metabolism);00260(Glycine, serine and threonine metabolism);00280(Valine, leucine and isoleucine degradation);00310(Lysine degradation);00330(Arginine and proline metabolism);00340(Histidine metabolism);00380(Tryptophan metabolism);00410(beta-Ala…	K14085	EC:1.2.1.31;EC:1.2.1.8	aldehyde dehydrogenase family 7 member B4 [Cucurbita pepo subsp. pepo]	NA	56.77	63.305	51.193	16.2603	11.2642	11.0551	4.43934	2.15035	7.19581e-22	3.1286e-20	up	yes
Cp4.1LG18g01550	GO:0003700(DNA binding transcription factor activity);GO:0005515(protein binding);GO:0005634(nucleus);GO:0005737(cytoplasm);GO:0007623(circadian rhythm);GO:0009908(flower development);GO:0042752(regulation of circadian rhythm);GO:0046872(metal ion binding);GO:0046975(histone methyltransferase activity (H3-K36 specific));GO:0051213(dioxygenase activity);GO:0055114(oxidation-reduction process);GO:0…	NA	NA	NA	lysine-specific demethylase JMJ30-like isoform X2 [Cucurbita pepo subsp. pepo]	NA	7.0968	5.09937	6.61353	0.067607	0.204482	0.173453	42.2176	5.39977	7.23547e-22	3.13926e-20	up	yes
Cp4.1LG20g04100	GO:0005634(nucleus);GO:0005737(cytoplasm);GO:0008429(phosphatidylethanolamine binding);GO:0009737(response to abscisic acid);GO:0009738(abscisic acid-activated signaling pathway);GO:0010030(positive regulation of seed germination)	04712(Circadian rhythm - plant)	K16223	NA	protein MOTHER of FT and TFL1-like [Cucurbita pepo subsp. pepo]	NA	17.7751	30.8512	16.6173	2.81008	1.68315	1.62016	10.6722	3.41579	7.68949e-22	3.32928e-20	up	yes
Cp4.1LG04g10890	GO:0005618(cell wall);GO:0033609(oxalate metabolic process);GO:0046564(oxalate decarboxylase activity)	NA	NA	NA	auxin-binding protein ABP19a-like [Cucurbita pepo subsp. pepo]	NA	202.519	198.713	108.693	22.4871	27.0797	31.3763	6.29979	2.6553	7.77155e-22	3.3578e-20	up	yes
Cp4.1LG16g07020	GO:0003674(molecular_function);GO:0005575(cellular_component);GO:0008150(biological_process)	NA	NA	NA	uncharacterized protein LOC111776954 [Cucurbita pepo subsp. pepo]	NA	3.04526	3.20302	4.29881	19.9402	14.1544	15.709	0.211773	-2.23941	8.0988e-22	3.49191e-20	down	yes
Cp4.1LG01g04600	GO:0006629(lipid metabolic process);GO:0016020(membrane);GO:0016298(lipase activity)	00561(Glycerolipid metabolism)	K01054	EC:3.1.1.23	caffeoylshikimate esterase-like [Cucurbita pepo subsp. pepo]	NA	11.0853	8.62592	10.6831	30.8888	37.1078	27.8659	0.317061	-1.65717	8.4339e-22	3.62885e-20	down	yes
Cp4.1LG07g10010	GO:0003824(catalytic activity);GO:0003860(3-hydroxyisobutyryl-CoA hydrolase activity);GO:0005739(mitochondrion);GO:0005829(cytosol)	00640(Propanoate metabolism);00280(Valine, leucine and isoleucine degradation);00410(beta-Alanine metabolism)	K05605	EC:3.1.2.4	3-hydroxyisobutyryl-CoA hydrolase-like protein 3, mitochondrial, partial [Cucurbita pepo subsp. pepo]	NA	55.8554	54.5466	44.2766	13.1821	11.3639	13.4649	4.06933	2.02479	8.70015e-22	3.73414e-20	up	yes
Cp4.1LG01g25500	GO:0005730(nucleolus);GO:0005739(mitochondrion);GO:0005747(mitochondrial respiratory chain complex I);GO:0005773(vacuole);GO:0005774(vacuolar membrane);GO:0005794(Golgi apparatus);GO:0005886(plasma membrane);GO:0007005(mitochondrion organization);GO:0009651(response to salt stress);GO:0009723(response to ethylene);GO:0009733(response to auxin);GO:0016020(membrane);GO:0016021(integral component of…	NA	NA	NA	prohibitin-3, mitochondrial-like [Cucurbita pepo subsp. pepo]	NA	19.8663	30.3203	22.7049	2.17816	2.72418	1.48189	11.4174	3.51317	8.71462e-22	3.73414e-20	up	yes
Cp4.1LG16g01650	GO:0003677(DNA binding);GO:0003700(DNA binding transcription factor activity);GO:0003899(DNA-directed 5'-3' RNA polymerase activity);GO:0005515(protein binding);GO:0006352(DNA-templated transcription, initiation);GO:0006355(regulation of transcription, DNA-templated);GO:0009507(chloroplast);GO:0016987(bacterial sigma factor activity);GO:0071461(cellular response to redox state);GO:0071482(cellula…	NA	NA	NA	RNA polymerase sigma factor sigA-like [Cucurbita pepo subsp. pepo]	NA	150.123	126.119	170.673	352.052	393.451	367.594	0.401507	-1.3165	8.76248e-22	3.74691e-20	down	yes
Cp4.1LG14g04600	GO:0003674(molecular_function);GO:0008150(biological_process);GO:0009507(chloroplast);GO:0009535(chloroplast thylakoid membrane);GO:0016021(integral component of membrane)	NA	NA	NA	uncharacterized protein LOC111810239 [Cucurbita pepo subsp. pepo]	NA	101.844	90.9183	114.514	232.56	251.106	249.101	0.419336	-1.25382	8.84707e-22	3.7753e-20	down	yes
Cp4.1LG06g08760	GO:0005739(mitochondrion);GO:0005747(mitochondrial respiratory chain complex I);GO:0005774(vacuolar membrane);GO:0016021(integral component of membrane)	NA	NA	NA	prohibitin-1, mitochondrial-like [Cucurbita pepo subsp. pepo]	NA	73.2425	77.9319	63.658	18.7542	13.7258	10.3888	5.01139	2.32521	8.92865e-22	3.80229e-20	up	yes
Cp4.1LG11g05020	GO:0005634(nucleus);GO:0006351(transcription, DNA-templated);GO:0043565(sequence-specific DNA binding)	04075(Plant hormone signal transduction)	K14431	NA	protein DOG1-like 4 [Cucurbita pepo subsp. pepo]	NA	20.0673	43.1596	17.6076	0.428503	0.361873	0.0001	102.26	6.6761	9.1467e-22	3.88716e-20	up	yes
Cp4.1LG02g00440	GO:0000470(maturation of LSU-rRNA);GO:0005634(nucleus);GO:0005730(nucleolus);GO:0009383(rRNA (cytosine-C5-)-methyltransferase activity);GO:0070475(rRNA base methylation)	NA	NA	NA	probable 28S rRNA (cytosine(4447)-C(5))-methyltransferase [Cucurbita pepo subsp. pepo]	NA	18.1311	21.9754	15.1994	2.50081	1.67455	0.820357	11.0707	3.46867	9.18982e-22	3.8975e-20	up	yes
Cp4.1LG02g08120	GO:0004252(serine-type endopeptidase activity);GO:0005737(cytoplasm);GO:0006508(proteolysis)	NA	NA	NA	prolyl endopeptidase-like [Cucurbita pepo subsp. pepo]	NA	37.6256	51.5991	28.7401	7.79496	8.16835	7.64129	4.99753	2.32122	1.01361e-21	4.29006e-20	up	yes
Cp4.1LG05g13310	GO:0005576(extracellular region);GO:0005615(extracellular space);GO:0006629(lipid metabolic process);GO:0016298(lipase activity);GO:0048046(apoplast)	NA	NA	NA	protein EXORDIUM-like 5 [Cucurbita pepo subsp. pepo]	NA	18.1874	19.9668	16.1618	1.31266	1.64319	2.25709	10.4195	3.38121	1.03811e-21	4.38479e-20	up	yes
Cp4.1LG05g06850	GO:0000731(DNA synthesis involved in DNA repair);GO:0003887(DNA-directed DNA polymerase activity);GO:0006261(DNA-dependent DNA replication);GO:0043625(delta DNA polymerase complex)	00230(Purine metabolism);00240(Pyrimidine metabolism);03030(DNA replication);03410(Base excision repair);03420(Nucleotide excision repair);03430(Mismatch repair);03440(Homologous recombination)	K03505	NA	uncharacterized protein LOC111794744 [Cucurbita pepo subsp. pepo]	NA	27.1893	29.2833	26.7242	4.98435	5.17535	5.83233	5.20239	2.37917	1.11249e-21	4.68942e-20	up	yes
Cp4.1LG14g00150	GO:0009416(response to light stimulus);GO:0009535(chloroplast thylakoid membrane);GO:0009768(photosynthesis, light harvesting in photosystem I);GO:0009941(chloroplast envelope);GO:0010287(plastoglobule);GO:0016168(chlorophyll binding);GO:0031409(pigment binding)	00196(Photosynthesis - antenna proteins)	K08914	NA	chlorophyll a-b binding protein 3, chloroplastic [Cucurbita pepo subsp. pepo]	NA	318.245	170.851	307.891	916.411	977.212	921.261	0.283133	-1.82045	1.12511e-21	4.73298e-20	down	yes
Cp4.1LG01g05550	GO:0000302(response to reactive oxygen species);GO:0004322(ferroxidase activity);GO:0005506(iron ion binding);GO:0006826(iron ion transport);GO:0006879(cellular iron ion homeostasis);GO:0006880(intracellular sequestering of iron ion);GO:0008199(ferric iron binding);GO:0009507(chloroplast);GO:0009570(chloroplast stroma);GO:0009908(flower development);GO:0009941(chloroplast envelope);GO:0010039(res…	NA	NA	NA	ferritin-3, chloroplastic-like [Cucurbita pepo subsp. pepo]	NA	154.483	142.461	140.302	37.2121	28.3328	19.9911	5.11183	2.35384	1.17314e-21	4.92507e-20	up	yes
Cp4.1LG00g03190	GO:0005829(cytosol);GO:0006760(folic acid-containing compound metabolic process);GO:0009507(chloroplast);GO:0016491(oxidoreductase activity);GO:0016616(oxidoreductase activity, acting on the CH-OH group of donors, NAD or NADP as acceptor);GO:0055114(oxidation-reduction process)	NA	NA	NA	NADPH-dependent pterin aldehyde reductase-like [Cucurbita pepo subsp. pepo]	NA	54.1648	61.2896	69.9128	140.626	182.483	219.031	0.341917	-1.54828	1.21648e-21	5.09667e-20	down	yes
Cp4.1LG10g03080	GO:0005215(transporter activity);GO:0005524(ATP binding);GO:0005886(plasma membrane);GO:0009624(response to nematode);GO:0016887(ATPase activity)	NA	NA	NA	ABC transporter F family member 5 isoform X1 [Cucurbita pepo subsp. pepo]	NA	104.127	115.053	117.851	229.472	266.888	263.363	0.443624	-1.17259	1.27179e-21	5.31765e-20	down	yes
Cp4.1LG06g01600	GO:0004556(alpha-amylase activity);GO:0005983(starch catabolic process);GO:0005987(sucrose catabolic process)	00500(Starch and sucrose metabolism)	K01176	EC:3.2.1.1	hypothetical protein Csa_4G639810 [Cucumis sativus]	NA	13.4309	24.0408	16.3331	3.05116	3.31706	2.87677	5.8199	2.541	1.33988e-21	5.59112e-20	up	yes
Cp4.1LG09g08530	GO:0005829(cytosol);GO:0016791(phosphatase activity)	NA	NA	NA	probable 2-carboxy-D-arabinitol-1-phosphatase [Cucurbita pepo subsp. pepo]	NA	135.447	104.806	153.359	380.207	354.256	312.038	0.376123	-1.41072	1.3561e-21	5.64741e-20	down	yes
Cp4.1LG13g02610	GO:0006855(drug transmembrane transport)	NA	NA	NA	protein DETOXIFICATION 35-like [Cucurbita pepo subsp. pepo]	NA	13.9957	15.4214	14.605	31.468	32.0333	38.4859	0.431644	-1.21209	1.44462e-21	6.00402e-20	down	yes
Cp4.1LG19g11880	GO:0005524(ATP binding);GO:0005634(nucleus)	03008(Ribosome biogenesis in eukaryotes)	K14521	EC:2.3.1.-	RNA cytidine acetyltransferase 2-like [Cucurbita pepo subsp. pepo]	NA	8.14156	10.9563	7.37723	1.46184	1.00008	0.690348	8.39875	3.07018	1.46847e-21	6.09093e-20	up	yes
Cp4.1LG16g09170	GO:0003674(molecular_function);GO:0005634(nucleus);GO:0008150(biological_process)	NA	NA	NA	uncharacterized protein LOC111777213 [Cucurbita pepo subsp. pepo]	NA	7.23349	9.28044	4.7445	54.6636	66.3337	30.1093	0.140685	-2.82946	1.49694e-21	6.19663e-20	down	yes
Cp4.1LG01g25570	GO:0005739(mitochondrion);GO:0005759(mitochondrial matrix)	NA	NA	NA	uncharacterized protein At2g39795, mitochondrial-like [Cucurbita pepo subsp. pepo]	NA	12.9141	17.9987	15.1397	0.623559	0.405747	0.331143	33.8509	5.08112	1.50952e-21	6.23626e-20	up	yes
Cp4.1LG16g02560	GO:0000463(maturation of LSU-rRNA from tricistronic rRNA transcript (SSU-rRNA, 5.8S rRNA, LSU-rRNA));GO:0000466(maturation of 5.8S rRNA from tricistronic rRNA transcript (SSU-rRNA, 5.8S rRNA, LSU-rRNA));GO:0005730(nucleolus);GO:0008650(rRNA (uridine-2'-O-)-methyltransferase activity);GO:0016435(rRNA (guanine) methyltransferase activity);GO:0030687(preribosome, large subunit precursor);GO:0031167(…	NA	NA	NA	adoMet-dependent rRNA methyltransferase spb1-like [Cucurbita pepo subsp. pepo]	NA	5.05795	6.63145	4.7428	0.562377	0.262807	0.28299	14.8282	3.89027	1.51377e-21	6.24135e-20	up	yes
Cp4.1LG08g00490	GO:0005730(nucleolus)	NA	NA	NA	putative uncharacterized protein DDB_G0270496 [Cucurbita pepo subsp. pepo]	NA	27.9733	33.9831	16.2601	3.5826	3.10109	1.84927	9.1664	3.19635	1.53635e-21	6.32191e-20	up	yes
Cp4.1LG11g02620	GO:0003924(GTPase activity);GO:0005515(protein binding);GO:0005525(GTP binding);GO:0005634(nucleus);GO:0005730(nucleolus);GO:0005737(cytoplasm);GO:0005886(plasma membrane);GO:0007264(small GTPase mediated signal transduction);GO:0009524(phragmoplast);GO:0019901(protein kinase binding)	04145(Phagosome);04933(AGE-RAGE signaling pathway in diabetic complications)	K04392	NA	Rac-like GTP-binding protein 6 [Triticum urartu]	NA	9.76506	9.46584	9.00017	22.9472	26.0078	25.6376	0.37847	-1.40175	1.55233e-21	6.37502e-20	down	yes
Cp4.1LG02g16030	GO:0000166(nucleotide binding);GO:0005737(cytoplasm);GO:0008150(biological_process);GO:0080008(Cul4-RING E3 ubiquitin ligase complex)	00196(Photosynthesis - antenna proteins)	K08912	NA	WD repeat-containing protein 6 isoform X1 [Cucurbita pepo subsp. pepo]	NA	25.8531	11.0042	21.8343	80.0499	109.366	129.965	0.183767	-2.44405	1.66772e-21	6.83534e-20	down	yes
Cp4.1LG20g06800	GO:0005215(transporter activity);GO:0005794(Golgi apparatus);GO:0006810(transport)	NA	NA	NA	phosphatidylinositol/phosphatidylcholine transfer protein SFH1-like isoform X1 [Cucurbita pepo subsp. pepo]	NA	25.5332	23.1554	23.345	55.9088	64.3535	50.7349	0.421256	-1.24723	1.77081e-21	7.24356e-20	down	yes
Cp4.1LG04g06930	GO:0009416(response to light stimulus);GO:0009535(chloroplast thylakoid membrane);GO:0009768(photosynthesis, light harvesting in photosystem I);GO:0009941(chloroplast envelope);GO:0010287(plastoglobule);GO:0016168(chlorophyll binding);GO:0031409(pigment binding)	00196(Photosynthesis - antenna proteins)	K08917	NA	chlorophyll a-b binding protein CP24 10A, chloroplastic-like [Cucurbita pepo subsp. pepo]	NA	507.512	344.875	571.353	1443.18	1425.72	1314.36	0.340342	-1.55494	1.7755e-21	7.24844e-20	down	yes
Cp4.1LG04g11980	GO:0001046(core promoter sequence-specific DNA binding);GO:0001228(transcriptional activator activity, RNA polymerase II transcription regulatory region sequence-specific DNA binding);GO:0005634(nucleus);GO:0006366(transcription by RNA polymerase II)	04075(Plant hormone signal transduction);04712(Circadian rhythm - plant)	K12126	NA	transcription factor bHLH122 isoform X2 [Cucurbita pepo subsp. pepo]	NA	10.1748	11.1316	11.8673	24.9908	28.2225	37.3887	0.366148	-1.4495	1.82056e-21	7.41779e-20	down	yes
Cp4.1LG18g04340	GO:0016787(hydrolase activity)	NA	NA	NA	probable strigolactone esterase DAD2 [Cucurbita pepo subsp. pepo]	NA	2.68911	1.8881	3.49719	12.2248	27.7638	18.5932	0.137831	-2.85903	1.83518e-21	7.4627e-20	down	yes
Cp4.1LG05g01750	GO:0005739(mitochondrion);GO:0006412(translation)	03010(Ribosome)	K02895	NA	uncharacterized protein LOC111437445 [Cucurbita moschata]	NA	35.7987	39.8226	26.5792	6.88014	5.76242	4.51455	5.95675	2.57453	2.02262e-21	8.20639e-20	up	yes
Cp4.1LG01g22440	GO:0005829(cytosol);GO:0008270(zinc ion binding);GO:0009506(plasmodesma);GO:0009620(response to fungus);GO:0009640(photomorphogenesis);GO:0009733(response to auxin);GO:0009734(auxin-activated signaling pathway);GO:0009826(unidimensional cell growth);GO:0009926(auxin polar transport);GO:0010311(lateral root formation);GO:0016020(membrane);GO:0016021(integral component of membrane);GO:0048281(inflo…	NA	NA	NA	auxin transport protein BIG-like [Cucurbita pepo subsp. pepo]	NA	3.49958	5.32326	3.25797	0.822334	0.584493	0.449675	6.5073	2.70206	2.02598e-21	8.20639e-20	up	yes
Cp4.1LG04g06400	NA	04144(Endocytosis)	K12198	NA	light-regulated protein, chloroplastic-like [Cucurbita pepo subsp. pepo]	NA	19.4403	14.5165	24.1974	0.0001	0.0001	0.0001	193847	17.5646	2.11206e-21	8.5384e-20	up	yes
Cp4.1LG17g06600	GO:0003746(translation elongation factor activity);GO:0003924(GTPase activity);GO:0005622(intracellular);GO:0006414(translational elongation)	NA	NA	NA	elongation factor Tu, mitochondrial-like [Cucurbita moschata]	NA	12.474	14.6868	10.7609	1.64953	0.905829	1.48214	9.39238	3.23149	2.25503e-21	9.09866e-20	up	yes
Cp4.1LG09g04070	GO:0004556(alpha-amylase activity);GO:0005886(plasma membrane);GO:0005975(carbohydrate metabolic process);GO:0005983(starch catabolic process);GO:0009507(chloroplast);GO:0009570(chloroplast stroma);GO:0010303(limit dextrinase activity);GO:0019252(starch biosynthetic process);GO:0051060(pullulanase activity)	00500(Starch and sucrose metabolism)	K01214	EC:3.2.1.68	pullulanase 1, chloroplastic [Cucurbita moschata]	NA	6.8107	7.34144	6.72372	1.18594	0.957949	0.924003	6.80464	2.76652	2.35994e-21	9.50345e-20	up	yes
Cp4.1LG06g10160	GO:0000981(RNA polymerase II transcription factor activity, sequence-specific DNA binding);GO:0001135(transcription factor activity, RNA polymerase II transcription factor recruiting);GO:0003677(DNA binding);GO:0003700(DNA binding transcription factor activity);GO:0005634(nucleus);GO:0006351(transcription, DNA-templated);GO:0006355(regulation of transcription, DNA-templated);GO:0006357(regulation…	NA	NA	NA	transcription factor MYB8-like [Cucurbita pepo subsp. pepo]	NA	66.2796	47.5147	70.5113	13.5269	11.2759	9.80217	5.32598	2.41305	2.37342e-21	9.5392e-20	up	yes
Cp4.1LG09g06780	GO:0000502(proteasome complex);GO:0004298(threonine-type endopeptidase activity);GO:0004540(ribonuclease activity);GO:0005634(nucleus);GO:0005737(cytoplasm);GO:0005829(cytosol);GO:0005839(proteasome core complex);GO:0006511(ubiquitin-dependent protein catabolic process);GO:0008233(peptidase activity);GO:0019773(proteasome core complex, alpha-subunit complex);GO:0022626(cytosolic ribosome);GO:0043…	03050(Proteasome)	K02729	EC:3.4.25.1	proteasome subunit alpha type-5-like [Cucurbita pepo subsp. pepo]	NA	81.2727	89.7667	60.9517	19.569	16.0647	18.6662	4.2724	2.09505	2.43438e-21	9.7653e-20	up	yes
Cp4.1LG10g04410	GO:0005737(cytoplasm);GO:0030001(metal ion transport);GO:0046914(transition metal ion binding);GO:0046916(cellular transition metal ion homeostasis)	NA	NA	NA	heavy metal-associated isoprenylated plant protein 6-like [Cucurbita pepo subsp. pepo]	NA	13.2453	16.1829	15.5615	45.3294	38.653	31.2612	0.390388	-1.35702	2.46515e-21	9.86963e-20	down	yes
Cp4.1LG05g14170	GO:0003677(DNA binding);GO:0003700(DNA binding transcription factor activity);GO:0005515(protein binding);GO:0005634(nucleus);GO:0006351(transcription, DNA-templated);GO:0006355(regulation of transcription, DNA-templated);GO:0009658(chloroplast organization);GO:0009910(negative regulation of flower development);GO:0010380(regulation of chlorophyll biosynthetic process);GO:0045893(positive regulat…	04075(Plant hormone signal transduction)	K14491	NA	transcription activator GLK1-like isoform X2 [Cucurbita pepo subsp. pepo]	NA	28.7796	23.7342	37.5067	103.318	92.8775	75.546	0.331273	-1.59391	2.65097e-21	1.05931e-19	down	yes
Cp4.1LG20g04090	GO:0003954(NADH dehydrogenase activity);GO:0005739(mitochondrion)	NA	NA	NA	external alternative NAD(P)H-ubiquinone oxidoreductase B2, mitochondrial [Cucurbita pepo subsp. pepo]	NA	39.5317	72.3212	19.638	3.95263	3.47749	2.80519	12.8468	3.68334	2.73098e-21	1.08919e-19	up	yes
Cp4.1LG02g12650	GO:0005576(extracellular region);GO:0007568(aging);GO:0016021(integral component of membrane)	NA	NA	NA	tetraspanin-3-like [Cucurbita pepo subsp. pepo]	NA	5.42832	4.42751	7.44486	27.6159	24.799	22.9627	0.229521	-2.1233	2.9405e-21	1.1705e-19	down	yes
Cp4.1LG08g12910	NA	NA	NA	NA	uncharacterized protein LOC111799930 [Cucurbita pepo subsp. pepo]	NA	12.4723	12.1996	11.6558	2.36151	2.74134	2.75435	4.62349	2.20898	2.9463e-21	1.17056e-19	up	yes
Cp4.1LG02g15740	GO:0000470(maturation of LSU-rRNA);GO:0003723(RNA binding);GO:0005739(mitochondrion);GO:0006412(translation);GO:0022625(cytosolic large ribosomal subunit)	03010(Ribosome)	K02863	NA	50S ribosomal protein L1, chloroplastic-like [Cucurbita pepo subsp. pepo]	NA	364.699	350.219	440.717	869.007	874.723	949.107	0.429152	-1.22044	3.00335e-21	1.19095e-19	down	yes
Cp4.1LG08g06350	GO:0005215(transporter activity);GO:0005634(nucleus);GO:0006810(transport)	NA	NA	NA	phosphatidylinositol transfer protein 3-like [Cucurbita pepo subsp. pepo]	NA	19.6646	21.1945	26.866	55.9196	55.0528	55.9515	0.405724	-1.30143	3.35778e-21	1.32895e-19	down	yes
Cp4.1LG10g03210	GO:0005737(cytoplasm);GO:0008541(proteasome regulatory particle, lid subcomplex);GO:0031595(nuclear proteasome complex);GO:0043161(proteasome-mediated ubiquitin-dependent protein catabolic process)	03050(Proteasome)	K03035	NA	26S proteasome non-ATPase regulatory subunit 12 homolog B-like [Cucurbita pepo subsp. pepo]	NA	13.9594	31.4357	6.56349	0.204586	0.212967	0.539761	54.2754	5.76223	3.77224e-21	1.49014e-19	up	yes
Cp4.1LG02g05650	GO:0000209(protein polyubiquitination);GO:0005634(nucleus);GO:0005829(cytosol);GO:0009788(negative regulation of abscisic acid-activated signaling pathway);GO:0043161(proteasome-mediated ubiquitin-dependent protein catabolic process);GO:0061630(ubiquitin protein ligase activity)	NA	NA	NA	E3 ubiquitin-protein ligase AIP2 [Cucurbita pepo subsp. pepo]	NA	35.1253	72.0036	30.5305	5.44026	4.34081	6.4854	8.46277	3.08113	4.54168e-21	1.79068e-19	up	yes
Cp4.1LG01g09250	GO:0004612(phosphoenolpyruvate carboxykinase (ATP) activity);GO:0005829(cytosol);GO:0006094(gluconeogenesis)	00010(Glycolysis / Gluconeogenesis);00020(Citrate cycle (TCA cycle));00620(Pyruvate metabolism);00710(Carbon fixation in photosynthetic organisms)	K01610	EC:4.1.1.49	phosphoenolpyruvate carboxykinase (ATP)-like [Cucurbita pepo subsp. pepo]	NA	9.97864	10.1277	8.98164	24.8428	19.1206	24.1513	0.427045	-1.22754	4.64353e-21	1.82736e-19	down	yes
Cp4.1LG02g16530	GO:0005737(cytoplasm);GO:0009735(response to cytokinin);GO:0016740(transferase activity)	00940(Phenylpropanoid biosynthesis);00945(Stilbenoid, diarylheptanoid and gingerol biosynthesis);00941(Flavonoid biosynthesis)	K13065	EC:2.3.1.133	vinorine synthase-like [Cucurbita pepo subsp. pepo]	NA	4.23471	4.65808	4.78307	12.4457	11.2232	13.8392	0.364611	-1.45557	5.24623e-21	2.06064e-19	down	yes
Cp4.1LG07g00240	GO:0005576(extracellular region);GO:0016021(integral component of membrane);GO:0016787(hydrolase activity)	NA	NA	NA	uncharacterized protein LOC111798928 [Cucurbita pepo subsp. pepo]	NA	46.4523	31.6335	77.7115	291.719	229.098	229.428	0.207662	-2.26769	5.34858e-21	2.09687e-19	down	yes
Cp4.1LG20g06600	GO:0003723(RNA binding);GO:0003729(mRNA binding);GO:0005576(extracellular region)	03015(mRNA surveillance pathway)	K14411	NA	heterogeneous nuclear ribonucleoprotein 1 isoform X1 [Cucurbita pepo subsp. pepo]	NA	79.2178	100.553	71.931	21.4651	20.2416	22.0602	3.94722	1.98084	5.39141e-21	2.10775e-19	up	yes
Cp4.1LG04g08240	GO:0003674(molecular_function);GO:0009507(chloroplast);GO:0009658(chloroplast organization);GO:0009793(embryo development ending in seed dormancy);GO:0016021(integral component of membrane)	NA	NA	NA	uncharacterized protein LOC111792778 [Cucurbita pepo subsp. pepo]	NA	17.2769	13.5731	17.4796	1.97154	2.21382	2.03194	7.77339	2.95854	5.39666e-21	2.10775e-19	up	yes
Cp4.1LG11g04810	GO:0003674(molecular_function);GO:0005739(mitochondrion);GO:0008150(biological_process);GO:0009507(chloroplast)	NA	NA	NA	uncharacterized protein LOC111804795 isoform X1 [Cucurbita pepo subsp. pepo]	NA	12.3916	10.6484	9.26548	27.5448	32.5975	33.8463	0.343717	-1.54071	5.55652e-21	2.1661e-19	down	yes
Cp4.1LG11g04860	GO:0005737(cytoplasm)	NA	NA	NA	universal stress protein PHOS34 [Cucurbita pepo subsp. pepo]	NA	9.96886	16.4911	19.362	47.72	52.1925	53.6062	0.298478	-1.7443	5.99064e-21	2.32712e-19	down	yes
Cp4.1LG11g09170	GO:0005634(nucleus);GO:0005739(mitochondrion);GO:0009793(embryo development ending in seed dormancy);GO:0046872(metal ion binding);GO:0048046(apoplast)	NA	NA	NA	LOW QUALITY PROTEIN: DNA polymerase zeta catalytic subunit [Cucurbita pepo subsp. pepo]	NA	12.7624	13.4136	8.97464	1.84591	2.04926	1.26501	6.8119	2.76806	5.992e-21	2.32712e-19	up	yes
Cp4.1LG14g00200	GO:0008150(biological_process);GO:0009507(chloroplast);GO:0016021(integral component of membrane)	NA	NA	NA	uncharacterized protein LOC111810103 [Cucurbita pepo subsp. pepo]	NA	29.7773	26.3534	33.3207	73.2874	64.7215	67.8453	0.434538	-1.20245	6.44538e-21	2.49852e-19	down	yes
Cp4.1LG15g01750	GO:0004849(uridine kinase activity);GO:0005829(cytosol);GO:0006206(pyrimidine nucleobase metabolic process);GO:0009507(chloroplast);GO:0043097(pyrimidine nucleoside salvage)	00710(Carbon fixation in photosynthetic organisms)	K00855	EC:2.7.1.19	phosphoribulokinase, chloroplastic-like [Cucurbita pepo subsp. pepo]	NA	500.609	516.792	723.325	1443.91	1502.52	1584.54	0.384184	-1.38013	6.49944e-21	2.51477e-19	down	yes
Cp4.1LG00g06740	GO:0005576(extracellular region);GO:0007568(aging);GO:0016021(integral component of membrane)	NA	NA	NA	tetraspanin-3-like [Cucurbita pepo subsp. pepo]	NA	5.11289	4.30868	7.16628	26.2306	23.5795	22.2285	0.230263	-2.11864	6.78062e-21	2.61868e-19	down	yes
Cp4.1LG14g06730	GO:0005516(calmodulin binding);GO:0005634(nucleus)	NA	NA	NA	protein IQ-DOMAIN 1-like [Cucurbita pepo subsp. pepo]	NA	7.85998	6.05577	12.1157	33.2665	36.1446	29.0183	0.264468	-1.91884	6.93051e-21	2.67159e-19	down	yes
Cp4.1LG03g05790	GO:0008270(zinc ion binding)	NA	NA	NA	uncharacterized protein LOC111791660 isoform X1 [Cucurbita pepo subsp. pepo]	NA	4.5602	3.5667	3.60499	11.7948	17.3862	16.2166	0.258425	-1.95218	6.99806e-21	2.69263e-19	down	yes
Cp4.1LG07g08650	GO:0003690(double-stranded DNA binding);GO:0003727(single-stranded RNA binding);GO:0005739(mitochondrion);GO:0006353(DNA-templated transcription, termination);GO:0006355(regulation of transcription, DNA-templated);GO:0008380(RNA splicing);GO:0009507(chloroplast);GO:0009536(plastid);GO:0009658(chloroplast organization);GO:0009793(embryo development ending in seed dormancy);GO:0019843(rRNA binding)…	NA	NA	NA	transcription termination factor MTERF4, chloroplastic [Cucurbita pepo subsp. pepo]	NA	21.1262	21.4896	24.8121	4.5934	4.80928	4.50564	4.84802	2.2774	7.34977e-21	2.82272e-19	up	yes
Cp4.1LG19g05940	GO:0000166(nucleotide binding);GO:0005515(protein binding);GO:0005730(nucleolus);GO:0005737(cytoplasm);GO:0005834(heterotrimeric G-protein complex);GO:0080008(Cul4-RING E3 ubiquitin ligase complex)	NA	NA	NA	p21-activated protein kinase-interacting protein 1-like [Cucurbita pepo subsp. pepo]	NA	16.4522	21.0504	15.2695	2.55937	1.75574	1.10274	9.74044	3.28399	7.69305e-21	2.9491e-19	up	yes
Cp4.1LG05g15380	GO:0003756(protein disulfide isomerase activity);GO:0005783(endoplasmic reticulum);GO:0006457(protein folding);GO:0034976(response to endoplasmic reticulum stress)	04141(Protein processing in endoplasmic reticulum)	K09584	EC:5.3.4.1	protein disulfide isomerase-like 2-3 [Cucurbita pepo subsp. pepo]	NA	24.4961	18.2979	20.7525	3.39938	4.08509	4.05981	5.50458	2.46063	8.29394e-21	3.17358e-19	up	yes
Cp4.1LG15g08340	GO:0003677(DNA binding);GO:0003713(transcription coactivator activity);GO:0005634(nucleus);GO:0005730(nucleolus);GO:0005737(cytoplasm);GO:0006351(transcription, DNA-templated);GO:0009723(response to ethylene);GO:0043565(sequence-specific DNA binding);GO:0045893(positive regulation of transcription, DNA-templated)	NA	NA	NA	multiprotein-bridging factor 1b-like [Cucurbita maxima]	NA	24.3646	29.6472	30.9461	65.9824	67.4393	62.7285	0.433127	-1.20714	8.44002e-21	3.22353e-19	down	yes
Cp4.1LG01g00590	GO:0006744(ubiquinone biosynthetic process);GO:0008299(isoprenoid biosynthetic process);GO:0009507(chloroplast);GO:0009536(plastid);GO:0009570(chloroplast stroma);GO:0010236(plastoquinone biosynthetic process);GO:0015979(photosynthesis);GO:0046872(metal ion binding);GO:0050347(trans-octaprenyltranstransferase activity);GO:0052924(all-trans-nonaprenyl-diphosphate synthase (geranylgeranyl-diphospha…	00900(Terpenoid backbone biosynthesis)	K05356	EC:2.5.1.84;EC:2.5.1.85	probable solanesyl-diphosphate synthase 3, chloroplastic [Cucurbita pepo subsp. pepo]	NA	81.0393	68.0557	102.176	219.523	239.16	205.055	0.37857	-1.40137	8.49996e-21	3.24045e-19	down	yes
Cp4.1LG15g08040	GO:0004672(protein kinase activity);GO:0004674(protein serine/threonine kinase activity);GO:0005524(ATP binding);GO:0005886(plasma membrane);GO:0006468(protein phosphorylation);GO:0016021(integral component of membrane);GO:0016301(kinase activity);GO:0030246(carbohydrate binding)	NA	NA	NA	probable L-type lectin-domain containing receptor kinase VII.2 [Cucurbita pepo subsp. pepo]	NA	4.7737	4.29191	6.77704	17.3175	16.0838	22.2156	0.284854	-1.81171	8.87197e-21	3.37607e-19	down	yes
Cp4.1LG06g05890	GO:0003674(molecular_function);GO:0005575(cellular_component);GO:0008150(biological_process)	NA	NA	NA	methyltransferase-like protein 25 isoform X2 [Cucurbita pepo subsp. pepo]	NA	5.52853	4.56491	5.83109	12.8778	13.0113	17.768	0.364763	-1.45497	8.89109e-21	3.37715e-19	down	yes
Cp4.1LG13g06390	NA	NA	NA	NA	defensin J1-2-like isoform X2 [Cucurbita moschata]	NA	97.6584	81.6807	48.3285	0.563493	3.26174	2.99933	33.36	5.06005	8.91081e-21	3.37845e-19	up	yes
Cp4.1LG12g06170	GO:0010143(cutin biosynthetic process);GO:0016020(membrane);GO:0016311(dephosphorylation);GO:0016791(phosphatase activity);GO:0090447(glycerol-3-phosphate 2-O-acyltransferase activity)	00561(Glycerolipid metabolism);00564(Glycerophospholipid metabolism)	K13508	EC:2.3.1.15;EC:2.3.1.198	probable glycerol-3-phosphate acyltransferase 3 [Cucurbita pepo subsp. pepo]	NA	7.47346	8.74954	10.4263	38.2595	22.2205	25.5839	0.309645	-1.69131	9.06495e-21	3.43062e-19	down	yes
Cp4.1LG02g00960	GO:0005739(mitochondrion);GO:0005747(mitochondrial respiratory chain complex I);GO:0005774(vacuolar membrane);GO:0016021(integral component of membrane)	NA	NA	NA	prohibitin-1, mitochondrial [Cucurbita pepo subsp. pepo]	NA	89.2425	87.7706	78.8108	23.4753	13.3472	18.1329	4.65512	2.21882	9.74554e-21	3.68147e-19	up	yes
Cp4.1LG14g10720	GO:0005789(endoplasmic reticulum membrane);GO:0009507(chloroplast);GO:0009672(auxin:proton symporter activity);GO:0009733(response to auxin);GO:0009734(auxin-activated signaling pathway);GO:0009926(auxin polar transport);GO:0010252(auxin homeostasis);GO:0010311(lateral root formation);GO:0010329(auxin efflux transmembrane transporter activity);GO:0016021(integral component of membrane);GO:0040009…	NA	NA	NA	protein PIN-LIKES 7-like [Cucurbita pepo subsp. pepo]	NA	9.1032	8.12047	18.2527	60.7299	52.8023	50.8129	0.215865	-2.2118	1.03698e-20	3.91017e-19	down	yes
Cp4.1LG01g17470	GO:0005093(Rab GDP-dissociation inhibitor activity);GO:0005096(GTPase activator activity);GO:0005737(cytoplasm);GO:0005829(cytosol);GO:0007264(small GTPase mediated signal transduction);GO:0009506(plasmodesma);GO:0015031(protein transport);GO:0048046(apoplast)	NA	NA	NA	guanosine nucleotide diphosphate dissociation inhibitor 2-like [Cucurbita pepo subsp. pepo]	NA	15.3933	16.1261	13.1094	2.90097	2.35502	2.81858	5.52708	2.46652	1.05358e-20	3.96554e-19	up	yes
Cp4.1LG17g02250	GO:0003777(microtubule motor activity);GO:0005871(kinesin complex);GO:0007018(microtubule-based movement);GO:0016887(ATPase activity)	NA	NA	NA	kinesin-like protein KIN-10A [Cucurbita pepo subsp. pepo]	NA	0.384691	0.483333	0.317533	2.96642	3.05026	3.54096	0.124043	-3.01109	1.08157e-20	4.06354e-19	down	yes
Cp4.1LG04g08540	GO:0000154(rRNA modification);GO:0030515(snoRNA binding);GO:0031428(box C/D snoRNP complex);GO:0032040(small-subunit processome)	03008(Ribosome biogenesis in eukaryotes)	K14564	NA	nucleolar protein 56-like isoform X1 [Cucurbita moschata]	NA	6.73031	7.6333	5.25808	0.319333	0.107239	0.375722	24.457	4.61217	1.11563e-20	4.1839e-19	up	yes
Cp4.1LG03g12960	GO:0005737(cytoplasm);GO:0005829(cytosol);GO:0016491(oxidoreductase activity);GO:0046686(response to cadmium ion);GO:0055114(oxidation-reduction process)	00750(Vitamin B6 metabolism)	K05275	EC:1.1.1.65	probable aldo-keto reductase 2 [Cucurbita pepo subsp. pepo]	NA	41.2965	57.839	38.7275	7.84446	9.56794	10.7356	4.89779	2.29213	1.13684e-20	4.25576e-19	up	yes
Cp4.1LG01g17880	GO:0003700(DNA binding transcription factor activity);GO:0005515(protein binding);GO:0005634(nucleus);GO:0006355(regulation of transcription, DNA-templated);GO:0008270(zinc ion binding);GO:0016020(membrane)	04712(Circadian rhythm - plant)	K12135	NA	zinc finger protein CONSTANS-LIKE 16-like [Cucurbita pepo subsp. pepo]	NA	99.9643	72.869	103.76	230.089	228.638	235.074	0.398664	-1.32676	1.13992e-20	4.25959e-19	down	yes
Cp4.1LG01g23960	GO:0003779(actin binding);GO:0005622(intracellular);GO:0005737(cytoplasm);GO:0007015(actin filament organization);GO:0009507(chloroplast);GO:0015629(actin cytoskeleton);GO:0030042(actin filament depolymerization)	NA	NA	NA	actin-depolymerizing factor 2 [Cucurbita pepo subsp. pepo]	NA	119.293	115.742	125.367	257.142	264.826	248.05	0.468044	-1.09528	1.18082e-20	4.4045e-19	down	yes
Cp4.1LG10g08020	GO:0004672(protein kinase activity);GO:0004674(protein serine/threonine kinase activity);GO:0005524(ATP binding);GO:0005634(nucleus);GO:0005886(plasma membrane);GO:0006468(protein phosphorylation)	NA	NA	NA	shaggy-related protein kinase kappa [Cucurbita pepo subsp. pepo]	NA	44.3039	41.771	50.0784	107.813	95.7441	98.1267	0.451311	-1.14781	1.19873e-20	4.46327e-19	down	yes
Cp4.1LG08g09390	GO:0004180(carboxypeptidase activity);GO:0005515(protein binding);GO:0005789(endoplasmic reticulum membrane);GO:0005886(plasma membrane);GO:0006508(proteolysis);GO:0009640(photomorphogenesis);GO:0009793(embryo development ending in seed dormancy);GO:0009908(flower development);GO:0009910(negative regulation of flower development);GO:0010305(leaf vascular tissue pattern formation);GO:0016805(dipep…	NA	NA	NA	probable glutamate carboxypeptidase AMP1 [Cucurbita pepo subsp. pepo]	NA	20.9903	17.1674	25.3193	52.884	53.1729	56.6522	0.390126	-1.35799	1.31456e-20	4.87833e-19	down	yes
Cp4.1LG20g06720	GO:0010152(pollen maturation)	04144(Endocytosis)	K12486	NA	C2 and GRAM domain-containing protein At1g03370-like [Cucurbita pepo subsp. pepo]	NA	7.47571	9.59011	11.1626	1.94672	1.49463	1.90219	5.28272	2.40128	1.31491e-20	4.87833e-19	up	yes
Cp4.1LG05g08400	GO:0005515(protein binding);GO:0005634(nucleus);GO:0008017(microtubule binding);GO:0043622(cortical microtubule organization);GO:0051511(negative regulation of unidimensional cell growth)	NA	NA	NA	protein WVD2-like 2 [Cucurbita pepo subsp. pepo]	NA	23.7531	26.3696	26.014	5.62303	4.57601	5.80404	4.75762	2.25024	1.38032e-20	5.11185e-19	up	yes
Cp4.1LG04g10060	GO:0005351(carbohydrate:proton symporter activity);GO:0008643(carbohydrate transport);GO:0015144(carbohydrate transmembrane transporter activity);GO:0016020(membrane);GO:0016021(integral component of membrane);GO:0022857(transmembrane transporter activity);GO:0031969(chloroplast membrane);GO:0055085(transmembrane transport)	NA	NA	NA	probable plastidic glucose transporter 2 isoform X1 [Cucurbita pepo subsp. pepo]	NA	7.98702	7.40527	6.94815	1.12291	0.593362	0.812882	8.83317	3.14293	1.45357e-20	5.37353e-19	up	yes
Cp4.1LG03g15880	GO:0006511(ubiquitin-dependent protein catabolic process)	NA	NA	NA	uncharacterized membrane protein At1g16860-like [Cucurbita pepo subsp. pepo]	NA	11.7217	10.3706	9.6417	0.67398	0.351006	1.03327	15.4179	3.94654	1.4579e-20	5.37995e-19	up	yes
Cp4.1LG05g13910	GO:0005524(ATP binding);GO:0005618(cell wall);GO:0005739(mitochondrion);GO:0006457(protein folding);GO:0009507(chloroplast);GO:0009570(chloroplast stroma)	04141(Protein processing in endoplasmic reticulum);04626(Plant-pathogen interaction)	K09487	NA	heat shock protein 90-6, mitochondrial [Cucurbita pepo subsp. pepo]	NA	12.4283	18.2052	12.4068	2.99592	3.26962	2.28084	5.03608	2.3323	1.48388e-20	5.4661e-19	up	yes
Cp4.1LG17g04440	GO:0016020(membrane);GO:0016709(oxidoreductase activity, acting on paired donors, with incorporation or reduction of molecular oxygen, NAD(P)H as one donor, and incorporation of one atom of oxygen);GO:0044550(secondary metabolite biosynthetic process)	NA	NA	NA	cytochrome P450 78A3-like [Cucurbita pepo subsp. pepo]	NA	1.89793	1.46268	1.7777	9.96027	14.0144	8.39308	0.158748	-2.65519	1.53167e-20	5.63216e-19	down	yes
Cp4.1LG18g06510	GO:0005773(vacuole);GO:0005783(endoplasmic reticulum);GO:0005794(Golgi apparatus);GO:0008794(arsenate reductase (glutaredoxin) activity);GO:0009055(electron transfer activity);GO:0009507(chloroplast);GO:0015035(protein disulfide oxidoreductase activity);GO:0045454(cell redox homeostasis)	NA	NA	NA	glutaredoxin-C4-like [Cucurbita pepo subsp. pepo]	NA	80.1758	86.1181	70.2246	20.1649	21.6651	17.1479	4.01029	2.00371	1.54892e-20	5.68549e-19	up	yes
Cp4.1LG19g00270	GO:0004019(adenylosuccinate synthase activity);GO:0005525(GTP binding);GO:0005829(cytosol);GO:0006167(AMP biosynthetic process);GO:0009152(purine ribonucleotide biosynthetic process);GO:0009507(chloroplast);GO:0009536(plastid);GO:0009570(chloroplast stroma);GO:0044208('de novo' AMP biosynthetic process);GO:0046040(IMP metabolic process);GO:0046686(response to cadmium ion);GO:0046872(metal ion bin…	00230(Purine metabolism);00250(Alanine, aspartate and glutamate metabolism)	K01939	EC:6.3.4.4	adenylosuccinate synthetase, chloroplastic-like [Cucurbita pepo subsp. pepo]	NA	7.52424	9.78513	7.75298	0.666523	0.372345	0.416624	17.2192	4.10594	1.67657e-20	6.14318e-19	up	yes
Cp4.1LG05g14950	NA	NA	NA	NA	uncharacterized protein LOC111794370 [Cucurbita pepo subsp. pepo]	NA	2.96971	3.24434	6.39917	23.4222	35.9781	29.7799	0.141435	-2.82179	1.70641e-20	6.24151e-19	down	yes
Cp4.1LG19g06290	GO:0004373(glycogen (starch) synthase activity);GO:0005515(protein binding);GO:0005982(starch metabolic process);GO:0009011(starch synthase activity);GO:0009501(amyloplast);GO:0009507(chloroplast);GO:0016757(transferase activity, transferring glycosyl groups);GO:0019252(starch biosynthetic process);GO:0033201(alpha-1,4-glucan synthase activity)	00500(Starch and sucrose metabolism)	K00703	EC:2.4.1.21	probable starch synthase 4, chloroplastic/amyloplastic [Cucurbita pepo subsp. pepo]	NA	210.465	130.456	195.477	475.632	512.36	518.266	0.356113	-1.48959	1.77573e-20	6.48361e-19	down	yes
Cp4.1LG05g02270	GO:0000977(RNA polymerase II regulatory region sequence-specific DNA binding);GO:0001085(RNA polymerase II transcription factor binding);GO:0001228(transcriptional activator activity, RNA polymerase II transcription regulatory region sequence-specific DNA binding);GO:0003682(chromatin binding);GO:0005634(nucleus);GO:0005667(transcription factor complex);GO:0030154(cell differentiation)	NA	NA	NA	GATA transcription factor 26-like [Cucurbita pepo subsp. pepo]	NA	5.84846	5.97079	5.71826	14.1177	16.9744	14.132	0.387791	-1.36665	1.88239e-20	6.86096e-19	down	yes
Cp4.1LG12g04790	GO:0004864(protein phosphatase inhibitor activity);GO:0005634(nucleus);GO:0005737(cytoplasm);GO:0009738(abscisic acid-activated signaling pathway);GO:0010427(abscisic acid binding);GO:0080163(regulation of protein serine/threonine phosphatase activity)	04016(MAPK signaling pathway - plant);04075(Plant hormone signal transduction)	K14496	NA	abscisic acid receptor PYL8-like [Cucurbita maxima]	NA	32.8849	33.6875	37.1765	84.3254	85.6832	122.172	0.355085	-1.49377	1.8878e-20	6.86863e-19	down	yes
Cp4.1LG17g11270	GO:0005515(protein binding);GO:0006355(regulation of transcription, DNA-templated);GO:0009507(chloroplast);GO:0009658(chloroplast organization);GO:0042644(chloroplast nucleoid)	NA	NA	NA	protein PEP-RELATED DEVELOPMENT ARRESTED 1, chloroplastic [Cucurbita pepo subsp. pepo]	NA	30.2647	29.6256	27.5336	7.98129	7.46396	6.36733	4.00796	2.00287	2.00186e-20	7.27084e-19	up	yes
Cp4.1LG10g01550	GO:0004372(glycine hydroxymethyltransferase activity);GO:0005515(protein binding);GO:0005634(nucleus);GO:0005739(mitochondrion);GO:0005759(mitochondrial matrix);GO:0005829(cytosol);GO:0005886(plasma membrane);GO:0006544(glycine metabolic process);GO:0006563(L-serine metabolic process);GO:0007623(circadian rhythm);GO:0008266(poly(U) RNA binding);GO:0009409(response to cold);GO:0009416(response to …	00630(Glyoxylate and dicarboxylate metabolism);00260(Glycine, serine and threonine metabolism);00460(Cyanoamino acid metabolism);00670(One carbon pool by folate)	K00600	EC:2.1.2.1	serine hydroxymethyltransferase, mitochondrial-like isoform X2 [Cucurbita pepo subsp. pepo]	NA	148.544	126.66	155.234	311.23	324.047	318.013	0.451529	-1.14711	2.03715e-20	7.38608e-19	down	yes
Cp4.1LG04g10680	NA	NA	NA	NA	uncharacterized protein LOC111792930 [Cucurbita pepo subsp. pepo]	NA	5.03308	7.38645	4.30717	0.0001	0.0001	0.0001	55755.7	15.7668	2.07909e-20	7.525e-19	up	yes
Cp4.1LG05g02260	GO:0004806(triglyceride lipase activity);GO:0006629(lipid metabolic process);GO:0008970(phosphatidylcholine 1-acylhydrolase activity);GO:0009507(chloroplast);GO:0016042(lipid catabolic process);GO:0047714(galactolipase activity)	00564(Glycerophospholipid metabolism);00592(alpha-Linolenic acid metabolism)	K16818	EC:3.1.1.32	phospholipase A1-Ibeta2, chloroplastic-like [Cucurbita pepo subsp. pepo]	NA	23.8897	21.7463	23.3521	6.52055	4.90881	5.24469	4.13746	2.04874	2.08356e-20	7.52802e-19	up	yes
Cp4.1LG17g02170	GO:0005515(protein binding)	03013(RNA transport)	K03259	NA	eukaryotic translation initiation factor-like [Cucurbita moschata]	NA	77.3334	69.5778	70.0403	156.832	157.935	142.751	0.474193	-1.07645	2.25052e-20	8.11713e-19	down	yes
Cp4.1LG06g00330	GO:0003677(DNA binding);GO:0003700(DNA binding transcription factor activity);GO:0005634(nucleus);GO:0006351(transcription, DNA-templated);GO:0006355(regulation of transcription, DNA-templated)	NA	NA	NA	protein NLP4-like isoform X2 [Cucurbita pepo subsp. pepo]	NA	4.73231	6.28131	5.4897	12.8989	14.8937	20.2013	0.343863	-1.54009	2.34254e-20	8.43435e-19	down	yes
Cp4.1LG03g01620	GO:0005515(protein binding);GO:0005524(ATP binding);GO:0005618(cell wall);GO:0005634(nucleus);GO:0005794(Golgi apparatus);GO:0005829(cytosol);GO:0005856(cytoskeleton);GO:0007049(cell cycle);GO:0009524(phragmoplast);GO:0015031(protein transport);GO:0016787(hydrolase activity);GO:0016887(ATPase activity);GO:0051301(cell division)	04141(Protein processing in endoplasmic reticulum)	K13525	NA	cell division control protein 48 homolog E [Cucurbita moschata]	NA	40.3622	62.2089	37.2035	11.1056	8.33045	9.70474	4.79653	2.26199	2.45635e-20	8.82881e-19	up	yes
Cp4.1LG10g05780	GO:0003723(RNA binding);GO:0003729(mRNA binding);GO:0005634(nucleus);GO:0045836(positive regulation of meiotic nuclear division);GO:0045927(positive regulation of growth);GO:0051321(meiotic cell cycle)	NA	NA	NA	protein MEI2-like 5 isoform X2 [Cucurbita pepo subsp. pepo]	NA	11.8107	12.6782	14.7983	29.9494	28.0197	31.4668	0.439278	-1.18679	2.63633e-20	9.45931e-19	down	yes
Cp4.1LG16g01960	GO:0005739(mitochondrion);GO:0008150(biological_process)	NA	NA	NA	uncharacterized protein LOC111776925 [Cucurbita pepo subsp. pepo]	NA	14.3777	13.4656	15.5778	31.7311	36.6316	35.6677	0.417389	-1.26054	2.80791e-20	1.00576e-18	down	yes
Cp4.1LG18g01660	GO:0009570(chloroplast stroma);GO:0016002(sulfite reductase activity);GO:0019419(sulfate reduction);GO:0050311(sulfite reductase (ferredoxin) activity)	00920(Sulfur metabolism)	K00392	EC:1.8.7.1	sulfite reductase [ferredoxin], chloroplastic-like [Cucurbita pepo subsp. pepo]	NA	11.8328	18.6555	9.9503	1.53325	2.10427	1.38443	8.05237	3.00941	2.81418e-20	1.00626e-18	up	yes
Cp4.1LG01g08450	NA	NA	NA	NA	metallothionein-like protein [Cucumis melo subsp. melo]	NA	4671.01	4606.31	4912.91	10424	9413.26	9404.3	0.485276	-1.04312	2.99097e-20	1.06632e-18	down	yes
Cp4.1LG12g01060	GO:0003988(acetyl-CoA C-acyltransferase activity);GO:0005730(nucleolus);GO:0005739(mitochondrion);GO:0005774(vacuolar membrane);GO:0005777(peroxisome);GO:0005829(cytosol);GO:0006635(fatty acid beta-oxidation);GO:0009507(chloroplast);GO:0009514(glyoxysome);GO:0009611(response to wounding);GO:0009695(jasmonic acid biosynthetic process);GO:0009789(positive regulation of abscisic acid-activated signa…	00071(Fatty acid degradation);00592(alpha-Linolenic acid metabolism);01040(Biosynthesis of unsaturated fatty acids);00280(Valine, leucine and isoleucine degradation);04146(Peroxisome)	K07513	EC:2.3.1.16	3-ketoacyl-CoA thiolase 2, peroxisomal-like [Cucurbita pepo subsp. pepo]	NA	93.9927	93.9785	83.9548	27.0937	18.6846	23.3964	3.93101	1.9749	2.99242e-20	1.06632e-18	up	yes
Cp4.1LG16g05410	GO:0003677(DNA binding);GO:0003700(DNA binding transcription factor activity);GO:0005634(nucleus);GO:0006351(transcription, DNA-templated);GO:0006355(regulation of transcription, DNA-templated);GO:0008289(lipid binding);GO:0009855(determination of bilateral symmetry);GO:0009944(polarity specification of adaxial/abaxial axis);GO:0009956(radial pattern formation);GO:0010014(meristem initiation);GO:…	NA	NA	NA	homeobox-leucine zipper protein REVOLUTA-like isoform X1 [Cucurbita pepo subsp. pepo]	NA	10.1986	7.91198	10.7909	1.64135	1.37429	1.64264	6.20433	2.63327	3.01786e-20	1.07354e-18	up	yes
Cp4.1LG07g09650	GO:0004029(aldehyde dehydrogenase (NAD) activity);GO:0004777(succinate-semialdehyde dehydrogenase (NAD+) activity);GO:0009013(succinate-semialdehyde dehydrogenase [NAD(P)+] activity)	00010(Glycolysis / Gluconeogenesis);00030(Pentose phosphate pathway)	K00131	EC:1.2.1.9	hypothetical protein TanjilG_26193 [Lupinus angustifolius]	NA	9.31934	9.24663	7.68438	20.4744	21.3578	25.4144	0.390359	-1.35713	3.13047e-20	1.11169e-18	down	yes
Cp4.1LG01g21610	GO:0005794(Golgi apparatus);GO:0016413(O-acetyltransferase activity);GO:0071554(cell wall organization or biogenesis)	NA	NA	NA	protein ESKIMO 1-like isoform X1 [Cucurbita pepo subsp. pepo]	NA	21.1143	17.8002	31.4338	70.3069	72.3604	71.9215	0.327829	-1.60899	3.27181e-20	1.1599e-18	down	yes
Cp4.1LG01g01880	GO:0005737(cytoplasm);GO:0006607(NLS-bearing protein import into nucleus);GO:0006610(ribosomal protein import into nucleus);GO:0008139(nuclear localization sequence binding);GO:0031965(nuclear membrane);GO:0034399(nuclear periphery)	NA	NA	NA	importin-4-like [Cucurbita moschata]	NA	9.73707	15.0077	11.2062	2.32538	2.57051	1.90617	5.28531	2.40199	3.2846e-20	1.16245e-18	up	yes
Cp4.1LG01g06410	GO:0005887(integral component of plasma membrane);GO:0015116(sulfate transmembrane transporter activity)	NA	NA	NA	probable sulfate transporter 3.3 [Cucurbita pepo subsp. pepo]	NA	7.49939	6.93177	9.41468	19.0993	18.063	21.3194	0.407749	-1.29425	3.4771e-20	1.22848e-18	down	yes
Cp4.1LG09g09310	GO:0000302(response to reactive oxygen species);GO:0006952(defense response);GO:0007049(cell cycle);GO:0007275(multicellular organism development);GO:0009507(chloroplast);GO:0009707(chloroplast outer membrane);GO:0010020(chloroplast fission);GO:0016021(integral component of membrane);GO:0016829(lyase activity);GO:0017009(protein-phycocyanobilin linkage);GO:0043572(plastid fission);GO:0046741(tran…	NA	NA	NA	chromophore lyase CRL, chloroplastic-like [Cucurbita pepo subsp. pepo]	NA	29.195	23.5386	32.0092	67.7458	72.4402	64.4611	0.414092	-1.27198	3.64627e-20	1.28606e-18	down	yes
Cp4.1LG04g16180	GO:0016021(integral component of membrane)	04626(Plant-pathogen interaction)	K13436	EC:2.7.11.1	CBS domain-containing protein CBSCBSPB5-like [Cucurbita pepo subsp. pepo]	NA	15.7631	17.2021	19.3703	36.1967	42.5659	45.9777	0.419556	-1.25306	4.11009e-20	1.44719e-18	down	yes
Cp4.1LG01g02430	GO:0004617(phosphoglycerate dehydrogenase activity);GO:0009070(serine family amino acid biosynthetic process)	00260(Glycine, serine and threonine metabolism)	K00058	EC:1.1.1.95;EC:1.1.1.399	D-3-phosphoglycerate dehydrogenase 1, chloroplastic-like [Cucurbita pepo subsp. pepo]	NA	21.1975	24.8136	21.7797	4.94351	3.05495	2.11356	6.70398	2.74502	4.36454e-20	1.53417e-18	up	yes
Cp4.1LG09g03000	GO:0003684(damaged DNA binding);GO:0005515(protein binding);GO:0005634(nucleus);GO:0005737(cytoplasm);GO:0006289(nucleotide-excision repair);GO:0031593(polyubiquitin modification-dependent protein binding);GO:0043130(ubiquitin binding);GO:0043161(proteasome-mediated ubiquitin-dependent protein catabolic process);GO:0070628(proteasome binding)	04141(Protein processing in endoplasmic reticulum);03420(Nucleotide excision repair)	K10839	NA	ubiquitin receptor RAD23d-like [Cucurbita pepo subsp. pepo]	NA	97.5782	117.971	89.1117	26.5686	24.5058	29.0797	3.80094	1.92636	4.38502e-20	1.53876e-18	up	yes
Cp4.1LG05g06830	GO:0006820(anion transport);GO:0016021(integral component of membrane);GO:0022857(transmembrane transporter activity);GO:0055085(transmembrane transport)	NA	NA	NA	putative glycerol-3-phosphate transporter 1 [Cucurbita pepo subsp. pepo]	NA	110.864	109.088	141.243	32.0185	30.7459	30.6245	3.86764	1.95145	4.98511e-20	1.74622e-18	up	yes
Cp4.1LG03g05930	GO:0003674(molecular_function);GO:0005575(cellular_component)	NA	NA	NA	kirola-like [Cucurbita pepo subsp. pepo]	NA	217.056	218.013	216.501	438.54	500.466	432.926	0.474929	-1.07422	4.99306e-20	1.74622e-18	down	yes
Cp4.1LG16g02750	GO:0000977(RNA polymerase II regulatory region sequence-specific DNA binding);GO:0001085(RNA polymerase II transcription factor binding);GO:0001228(transcriptional activator activity, RNA polymerase II transcription regulatory region sequence-specific DNA binding);GO:0003682(chromatin binding);GO:0005634(nucleus);GO:0005667(transcription factor complex);GO:0030154(cell differentiation)	NA	NA	NA	GATA transcription factor 5-like isoform X1 [Cucurbita pepo subsp. pepo]	NA	3.3201	3.15103	5.50144	12.9088	16.4594	17.526	0.255311	-1.96967	5.12573e-20	1.78961e-18	down	yes
Cp4.1LG19g00300	GO:0004497(monooxygenase activity);GO:0044550(secondary metabolite biosynthetic process)	00906(Carotenoid biosynthesis)	K06443	EC:5.5.1.19	lycopene beta cyclase, chloroplastic/chromoplastic-like [Cucurbita maxima]	NA	17.3238	13.8911	20.2692	44.8067	53.3361	40.7803	0.370594	-1.43209	5.76047e-20	2.00784e-18	down	yes
Cp4.1LG12g02080	GO:0000307(cyclin-dependent protein kinase holoenzyme complex);GO:0005634(nucleus);GO:0016538(cyclin-dependent protein serine/threonine kinase regulator activity);GO:0045737(positive regulation of cyclin-dependent protein serine/threonine kinase activity);GO:0045944(positive regulation of transcription by RNA polymerase II);GO:1901409(positive regulation of phosphorylation of RNA polymerase II C-…	NA	NA	NA	cyclin-T1-3-like isoform X1 [Cucurbita pepo subsp. pepo]	NA	12.2978	10.5963	12.1408	28.1554	23.0422	26.4253	0.451348	-1.14769	6.24127e-20	2.17177e-18	down	yes
Cp4.1LG04g13590	GO:0005509(calcium ion binding)	04626(Plant-pathogen interaction)	K13448	NA	probable calcium-binding protein CML27 [Cucurbita pepo subsp. pepo]	NA	284.864	474.273	276.242	75.9113	71.6095	71.2786	4.7321	2.24248	6.71419e-20	2.33242e-18	up	yes
Cp4.1LG04g05630	GO:0000502(proteasome complex);GO:0004298(threonine-type endopeptidase activity);GO:0005634(nucleus);GO:0005737(cytoplasm);GO:0005839(proteasome core complex);GO:0006511(ubiquitin-dependent protein catabolic process);GO:0008233(peptidase activity);GO:0051603(proteolysis involved in cellular protein catabolic process)	03050(Proteasome)	K02739	EC:3.4.25.1	proteasome subunit beta type-7-A [Cucurbita pepo subsp. pepo]	NA	122.008	129.103	102.57	35.6313	30.8753	28.5895	3.71921	1.89499	6.75084e-20	2.34123e-18	up	yes
Cp4.1LG03g09200	GO:0005515(protein binding);GO:0005524(ATP binding);GO:0005737(cytoplasm);GO:0005829(cytosol);GO:0006457(protein folding);GO:0009506(plasmodesma);GO:0016020(membrane);GO:0044183(protein binding involved in protein folding);GO:0051050(positive regulation of transport);GO:0051082(unfolded protein binding)	NA	NA	NA	T-complex protein 1 subunit theta-like [Cucurbita pepo subsp. pepo]	NA	23.1258	23.8392	24.1645	6.49873	6.43354	5.33226	3.8944	1.9614	7.00793e-20	2.42539e-18	up	yes
Cp4.1LG08g05210	GO:0003987(acetate-CoA ligase activity);GO:0005739(mitochondrion);GO:0005777(peroxisome);GO:0006083(acetate metabolic process);GO:0006097(glyoxylate cycle);GO:0016208(AMP binding);GO:0019605(butyrate metabolic process);GO:0047760(butyrate-CoA ligase activity)	NA	NA	NA	acetate/butyrate--CoA ligase AAE7, peroxisomal-like [Cucurbita pepo subsp. pepo]	NA	85.439	73.4241	71.5181	174.289	159.388	154.506	0.471916	-1.0834	7.01689e-20	2.42539e-18	down	yes
Cp4.1LG02g14310	GO:0003674(molecular_function);GO:0005634(nucleus);GO:0008150(biological_process)	NA	NA	NA	uncharacterized protein LOC111788679 [Cucurbita pepo subsp. pepo]	NA	1.41485	2.44514	1.27775	0.0001	0.0001	0.0001	17125.8	14.0639	7.08032e-20	2.44324e-18	up	yes
Cp4.1LG01g14910	GO:0003735(structural constituent of ribosome);GO:0006412(translation)	00562(Inositol phosphate metabolism);04070(Phosphatidylinositol signaling system);04933(AGE-RAGE signaling pathway in diabetic complications)	K05857	EC:3.1.4.11	mitochondrial substrate carrier family protein C-like [Cucurbita pepo subsp. pepo]	NA	12.8466	13.6555	14.403	30.3065	36.3991	27.8869	0.432435	-1.20944	7.13881e-20	2.45933e-18	down	yes
Cp4.1LG12g08770	GO:0004843(thiol-dependent ubiquitin-specific protease activity);GO:0005516(calmodulin binding);GO:0005634(nucleus);GO:0006511(ubiquitin-dependent protein catabolic process);GO:0009506(plasmodesma);GO:0016579(protein deubiquitination);GO:0036459(thiol-dependent ubiquitinyl hydrolase activity)	NA	NA	NA	ubiquitin carboxyl-terminal hydrolase 6-like [Cucurbita pepo subsp. pepo]	NA	60.2742	72.7885	44.5161	13.3246	13.4367	14.3784	4.31649	2.10986	7.32857e-20	2.52052e-18	up	yes
Cp4.1LG02g16410	GO:0004004(ATP-dependent RNA helicase activity);GO:0005634(nucleus);GO:0005737(cytoplasm);GO:0006396(RNA processing)	NA	NA	NA	DExH-box ATP-dependent RNA helicase DExH8 [Cucurbita pepo subsp. pepo]	NA	7.86902	9.97255	6.38219	1.33902	0.944538	0.986292	7.40821	2.88912	7.35641e-20	2.5259e-18	up	yes
Cp4.1LG09g11660	GO:0004175(endopeptidase activity);GO:0005634(nucleus);GO:0005887(integral component of plasma membrane)	NA	NA	NA	presenilin-like protein At2g29900 [Cucurbita pepo subsp. pepo]	NA	36.2864	35.7894	34.6875	10.2413	8.67652	6.39235	4.21819	2.07663	7.641e-20	2.61929e-18	up	yes
Cp4.1LG01g12870	GO:0003682(chromatin binding);GO:0003700(DNA binding transcription factor activity);GO:0003713(transcription coactivator activity);GO:0004402(histone acetyltransferase activity);GO:0005634(nucleus);GO:0006338(chromatin remodeling);GO:0006357(regulation of transcription by RNA polymerase II);GO:0035066(positive regulation of histone acetylation)	NA	NA	NA	transcription factor MYB1R1 [Cucurbita pepo subsp. pepo]	NA	43.0381	31.0332	35.8495	8.38008	7.67746	5.30227	5.14616	2.3635	7.81625e-20	2.67494e-18	up	yes
Cp4.1LG01g06160	GO:0051213(dioxygenase activity)	00402(Benzoxazinoid biosynthesis)	K13229	EC:1.14.11.59	1-aminocyclopropane-1-carboxylate oxidase homolog 3-like [Cucurbita pepo subsp. pepo]	NA	149.399	191.957	112.269	37.1003	27.163	22.2049	5.24614	2.39126	7.90714e-20	2.70159e-18	up	yes
Cp4.1LG18g07030	GO:0006364(rRNA processing);GO:0022627(cytosolic small ribosomal subunit);GO:0030686(90S preribosome);GO:0032040(small-subunit processome);GO:0042274(ribosomal small subunit biogenesis)	03010(Ribosome)	K02993	NA	40S ribosomal protein S7-1-like [Cucurbita moschata]	NA	98.1771	97.5125	89.0931	28.4375	24.3544	19.2216	3.95458	1.98352	8.26627e-20	2.81964e-18	up	yes
Cp4.1LG10g11200	GO:0003677(DNA binding);GO:0003723(RNA binding);GO:0005739(mitochondrion);GO:0008150(biological_process)	NA	NA	NA	pentatricopeptide repeat-containing protein At1g80270, mitochondrial-like [Cucurbita pepo subsp. pepo]	NA	12.646	15.5838	11.2308	1.94262	0.766631	0.833496	11.1384	3.47747	8.33567e-20	2.83865e-18	up	yes
Cp4.1LG18g04710	GO:0000502(proteasome complex);GO:0005524(ATP binding);GO:0005634(nucleus);GO:0005737(cytoplasm);GO:0005829(cytosol);GO:0005886(plasma membrane);GO:0006511(ubiquitin-dependent protein catabolic process);GO:0008540(proteasome regulatory particle, base subcomplex);GO:0016787(hydrolase activity);GO:0016887(ATPase activity);GO:0017025(TBP-class protein binding);GO:0030163(protein catabolic process);G…	03050(Proteasome)	K03066	NA	hypothetical protein DCAR_014856 [Daucus carota subsp. sativus]	NA	15.6126	22.8364	14.6901	3.77165	3.20088	3.86063	4.90522	2.29432	8.55876e-20	2.90984e-18	up	yes
Cp4.1LG20g03300	GO:0043161(proteasome-mediated ubiquitin-dependent protein catabolic process)	03050(Proteasome)	K03037	NA	26S proteasome non-ATPase regulatory subunit 6 homolog [Cucurbita pepo subsp. pepo]	NA	78.1839	89.9502	61.0068	21.4446	14.3154	15.051	4.50967	2.17302	1.01041e-19	3.42959e-18	up	yes
Cp4.1LG07g10340	GO:0003674(molecular_function);GO:0005634(nucleus);GO:0006979(response to oxidative stress);GO:0016607(nuclear speck);GO:0046686(response to cadmium ion)	NA	NA	NA	uncharacterized protein LOC111798231 [Cucurbita pepo subsp. pepo]	NA	0.0001	0.0001	0.0001	2.48486	2.01861	2.71077	4.15844e-05	-14.5536	1.02236e-19	3.4645e-18	down	yes
Cp4.1LG01g26170	GO:0005737(cytoplasm);GO:0005829(cytosol);GO:0006457(protein folding);GO:0009507(chloroplast);GO:0009535(chloroplast thylakoid membrane);GO:0010598(NAD(P)H dehydrogenase complex (plastoquinone));GO:0016021(integral component of membrane);GO:0016491(oxidoreductase activity);GO:0048038(quinone binding);GO:0055114(oxidation-reduction process)	NA	NA	NA	NAD(P)H-quinone oxidoreductase subunit T, chloroplastic-like [Cucurbita pepo subsp. pepo]	NA	74.0425	75.9911	84.0637	156.076	175.526	191.686	0.447357	-1.1605	1.08911e-19	3.68469e-18	down	yes
Cp4.1LG01g25140	GO:0004672(protein kinase activity);GO:0004674(protein serine/threonine kinase activity);GO:0005524(ATP binding);GO:0005886(plasma membrane);GO:0006468(protein phosphorylation);GO:0007169(transmembrane receptor protein tyrosine kinase signaling pathway);GO:0009506(plasmodesma);GO:0016021(integral component of membrane)	04626(Plant-pathogen interaction)	K13435	NA	probable inactive leucine-rich repeat receptor-like protein kinase At3g03770 [Cucurbita pepo subsp. pepo]	NA	6.59284	12.5216	6.15663	1.07877	0.831855	0.668606	9.79793	3.29248	1.20516e-19	4.07066e-18	up	yes
Cp4.1LG07g04780	GO:0003674(molecular_function);GO:0005634(nucleus);GO:0008150(biological_process)	NA	NA	NA	uncharacterized protein LOC111798043 isoform X2 [Cucurbita pepo subsp. pepo]	NA	24.9788	25.1842	20.8598	55.7958	49.3892	50.2696	0.456871	-1.13014	1.2158e-19	4.09992e-18	down	yes
Cp4.1LG02g08020	GO:0000103(sulfate assimilation);GO:0004020(adenylylsulfate kinase activity)	00920(Sulfur metabolism);00230(Purine metabolism);00450(Selenocompound metabolism);00261(Monobactam biosynthesis)	K13811	EC:2.7.7.4;EC:2.7.1.25	ATP sulfurylase 2 [Cucurbita pepo subsp. pepo]	NA	52.2432	38.1361	58.8942	136.336	162.85	119.044	0.356917	-1.48634	1.2708e-19	4.27843e-18	down	yes
Cp4.1LG16g07920	GO:0008150(biological_process);GO:0016746(transferase activity, transferring acyl groups)	NA	NA	NA	uncharacterized protein LOC111777240 [Cucurbita pepo subsp. pepo]	NA	10.1159	11.3963	12.3796	25.9723	23.1256	23.3512	0.467802	-1.09603	1.27839e-19	4.29702e-18	down	yes
Cp4.1LG00g09370	GO:0005509(calcium ion binding)	NA	NA	NA	hypothetical protein Csa_2G359940 [Cucumis sativus]	NA	18.1723	17.33	17.9513	61.3133	68.6697	68.8771	0.2688	-1.89539	1.29229e-19	4.33669e-18	down	yes
Cp4.1LG04g15570	GO:0000159(protein phosphatase type 2A complex);GO:0000166(nucleotide binding);GO:0000278(mitotic cell cycle);GO:0004722(protein serine/threonine phosphatase activity);GO:0005515(protein binding);GO:0005737(cytoplasm);GO:0005829(cytosol);GO:0006470(protein dephosphorylation);GO:0019888(protein phosphatase regulator activity);GO:0032502(developmental process);GO:0050790(regulation of catalytic act…	03015(mRNA surveillance pathway)	K04354	NA	serine/threonine protein phosphatase 2A 55 kDa regulatory subunit B beta isoform-like [Cucurbita pepo subsp. pepo]	NA	36.0241	27.6187	47.5771	113.306	97.1142	107.409	0.349936	-1.51484	1.30424e-19	4.36749e-18	down	yes
Cp4.1LG02g07780	NA	NA	NA	NA	bZIP transcription factor 11-like [Cucurbita pepo subsp. pepo]	NA	8.40523	11.0096	11.055	0.0001	0.079271	0.0001	383.408	8.58274	1.30568e-19	4.36749e-18	up	yes
Cp4.1LG05g04180	GO:0003674(molecular_function);GO:0005634(nucleus)	NA	NA	NA	uncharacterized protein At4g22758-like [Cucurbita pepo subsp. pepo]	NA	40.8947	44.3815	45.369	111.339	88.3854	85.6534	0.457798	-1.12722	1.32277e-19	4.41754e-18	down	yes
Cp4.1LG02g14750	GO:0000028(ribosomal small subunit assembly);GO:0000462(maturation of SSU-rRNA from tricistronic rRNA transcript (SSU-rRNA, 5.8S rRNA, LSU-rRNA));GO:0030515(snoRNA binding);GO:0032040(small-subunit processome);GO:0034388(Pwp2p-containing subcomplex of 90S preribosome)	03008(Ribosome biogenesis in eukaryotes)	K14558	NA	periodic tryptophan protein 2 [Cucurbita pepo subsp. pepo]	NA	4.03492	4.81637	4.16376	0.392051	0.271883	0.144436	16.1004	4.00902	1.33874e-19	4.46368e-18	up	yes
Cp4.1LG03g06410	GO:0005737(cytoplasm);GO:0005829(cytosol);GO:0006006(glucose metabolic process);GO:0006096(glycolytic process);GO:0009507(chloroplast);GO:0009570(chloroplast stroma);GO:0009941(chloroplast envelope);GO:0016020(membrane);GO:0016021(integral component of membrane);GO:0016620(oxidoreductase activity, acting on the aldehyde or oxo group of donors, NAD or NADP as acceptor);GO:0019253(reductive pentose…	00710(Carbon fixation in photosynthetic organisms)	K05298	EC:1.2.1.13	glyceraldehyde-3-phosphate dehydrogenase A, chloroplastic-like [Cucurbita pepo subsp. pepo]	NA	139.538	182.052	206.076	407.785	409.647	505.975	0.398718	-1.32656	1.34957e-19	4.49258e-18	down	yes
Cp4.1LG12g07600	GO:0006979(response to oxidative stress);GO:0016020(membrane)	NA	NA	NA	uncharacterized protein LOC111806569 [Cucurbita pepo subsp. pepo]	NA	285.04	195.922	247.059	55.3946	58.3784	62.9455	4.11967	2.04253	1.3804e-19	4.58785e-18	up	yes
Cp4.1LG02g00230	GO:0003676(nucleic acid binding);GO:0004553(hydrolase activity, hydrolyzing O-glycosyl compounds);GO:0004857(enzyme inhibitor activity);GO:0005737(cytoplasm);GO:0005975(carbohydrate metabolic process);GO:0046872(metal ion binding);GO:0047274(galactinol-sucrose galactosyltransferase activity)	00052(Galactose metabolism)	K06617	EC:2.4.1.82	probable galactinol--sucrose galactosyltransferase 1 [Cucurbita pepo subsp. pepo]	NA	4.71007	6.73608	5.10651	21.899	28.3553	13.0137	0.261628	-1.93441	1.41797e-19	4.70518e-18	down	yes
Cp4.1LG03g16030	GO:0004674(protein serine/threonine kinase activity);GO:0005634(nucleus);GO:0005737(cytoplasm);GO:0006468(protein phosphorylation);GO:0035556(intracellular signal transduction)	NA	NA	NA	CBL-interacting serine/threonine-protein kinase 9-like [Cucurbita moschata]	NA	29.3544	27.3769	34.0486	64.883	67.4518	86.6741	0.414503	-1.27054	1.44348e-19	4.78217e-18	down	yes
Cp4.1LG15g08750	GO:0005634(nucleus);GO:0005737(cytoplasm);GO:0006952(defense response);GO:0016740(transferase activity);GO:0043067(regulation of programmed cell death);GO:0043161(proteasome-mediated ubiquitin-dependent protein catabolic process);GO:0046872(metal ion binding)	NA	NA	NA	probable BOI-related E3 ubiquitin-protein ligase 3 [Cucurbita pepo subsp. pepo]	NA	17.4514	12.9202	16.9771	2.89962	2.44319	2.06633	6.39059	2.67595	1.54596e-19	5.1135e-18	up	yes
Cp4.1LG08g07080	GO:0003849(3-deoxy-7-phosphoheptulonate synthase activity);GO:0009073(aromatic amino acid family biosynthetic process);GO:0009423(chorismate biosynthetic process);GO:0009507(chloroplast);GO:0009536(plastid);GO:0016020(membrane)	00400(Phenylalanine, tyrosine and tryptophan biosynthesis)	K01626	EC:2.5.1.54	phospho-2-dehydro-3-deoxyheptonate aldolase 2, chloroplastic-like [Cucurbita pepo subsp. pepo]	NA	121.326	121.061	105.003	35.1291	33.187	29.3073	3.55847	1.83126	1.58128e-19	5.22199e-18	up	yes
Cp4.1LG03g09150	GO:0004386(helicase activity);GO:0005524(ATP binding);GO:0005634(nucleus);GO:0009553(embryo sac development);GO:0009875(pollen-pistil interaction);GO:0010183(pollen tube guidance);GO:0016787(hydrolase activity)	NA	NA	NA	probable helicase MAGATAMA 3 isoform X1 [Cucurbita pepo subsp. pepo]	NA	4.24649	3.43854	2.70515	0.191654	0.074772	0.147516	25.1006	4.64965	1.58435e-19	5.22381e-18	up	yes
Cp4.1LG09g11600	GO:0003674(molecular_function);GO:0005739(mitochondrion);GO:0008150(biological_process);GO:0016021(integral component of membrane)	NA	NA	NA	uncharacterized protein LOC111802174 [Cucurbita pepo subsp. pepo]	NA	4.93562	2.39696	6.28547	37.3083	40.2345	36.8081	0.11909	-3.06987	1.70187e-19	5.6024e-18	down	yes
Cp4.1LG19g00460	GO:0004198(calcium-dependent cysteine-type endopeptidase activity);GO:0005737(cytoplasm);GO:0006508(proteolysis)	04626(Plant-pathogen interaction)	K13448	NA	probable calcium-binding protein CML49 [Cucurbita pepo subsp. pepo]	NA	88.7576	113.701	96.0443	29.8097	26.0975	24.1517	3.72854	1.89861	1.73678e-19	5.70824e-18	up	yes
Cp4.1LG10g02760	GO:0003677(DNA binding);GO:0003700(DNA binding transcription factor activity);GO:0005634(nucleus);GO:0006351(transcription, DNA-templated);GO:0006355(regulation of transcription, DNA-templated)	04075(Plant hormone signal transduction)	K14491	NA	myb family transcription factor EFM-like [Cucurbita pepo subsp. pepo]	NA	10.8015	11.5992	12.5028	2.50529	1.88665	2.41195	5.12993	2.35894	1.74736e-19	5.73394e-18	up	yes
Cp4.1LG12g07220	GO:0008540(proteasome regulatory particle, base subcomplex);GO:0017025(TBP-class protein binding);GO:0030433(ubiquitin-dependent ERAD pathway);GO:0031595(nuclear proteasome complex);GO:0031597(cytosolic proteasome complex);GO:0036402(proteasome-activating ATPase activity);GO:0045899(positive regulation of RNA polymerase II transcriptional preinitiation complex assembly)	03050(Proteasome)	K03061	NA	26S proteasome regulatory subunit 7-like [Cucurbita moschata]	NA	121.876	136.088	93.2926	32.0187	26.5392	30.6016	3.93964	1.97807	1.80066e-19	5.89952e-18	up	yes
Cp4.1LG01g20770	GO:0003674(molecular_function);GO:0005739(mitochondrion);GO:0009507(chloroplast);GO:0009658(chloroplast organization)	00860(Porphyrin and chlorophyll metabolism)	K22013	EC:4.99.1.10	protein STAY-GREEN LIKE, chloroplastic [Cucurbita moschata]	NA	35.572	36.306	39.5043	72.212	87.2945	85.3918	0.45481	-1.13666	1.83208e-19	5.99297e-18	down	yes
Cp4.1LG01g04800	GO:0004591(oxoglutarate dehydrogenase (succinyl-transferring) activity);GO:0005739(mitochondrion);GO:0005829(cytosol);GO:0006099(tricarboxylic acid cycle);GO:0045252(oxoglutarate dehydrogenase complex)	00020(Citrate cycle (TCA cycle));00310(Lysine degradation);00380(Tryptophan metabolism)	K00164	EC:1.2.4.2	2-oxoglutarate dehydrogenase, mitochondrial-like [Cucurbita pepo subsp. pepo]	NA	17.7149	21.3687	18.9959	5.64211	4.5363	5.45105	3.71603	1.89376	1.88621e-19	6.16034e-18	up	yes
Cp4.1LG16g09120	GO:0016165(linoleate 13S-lipoxygenase activity)	00591(Linoleic acid metabolism);00592(alpha-Linolenic acid metabolism)	K00454	EC:1.13.11.12	linoleate 13S-lipoxygenase 2-1, chloroplastic-like [Cucurbita pepo subsp. pepo]	NA	53.7545	38.4403	48.8693	12.2183	10.5466	7.83111	4.61054	2.20493	1.95333e-19	6.36951e-18	up	yes
Cp4.1LG05g10720	GO:0008270(zinc ion binding);GO:0016021(integral component of membrane);GO:0016567(protein ubiquitination);GO:0043161(proteasome-mediated ubiquitin-dependent protein catabolic process);GO:0046872(metal ion binding)	NA	NA	NA	RING-H2 finger protein ATL78-like [Cucurbita pepo subsp. pepo]	NA	1.4824	1.09211	3.14851	18.8328	19.0319	22.9448	0.0941137	-3.40945	2.03517e-19	6.62597e-18	down	yes
Cp4.1LG08g05020	GO:0008643(carbohydrate transport);GO:0016021(integral component of membrane);GO:0051119(sugar transmembrane transporter activity)	NA	NA	NA	bidirectional sugar transporter SWEET16-like [Cucurbita pepo subsp. pepo]	NA	10.3901	10.5912	13.3405	37.6439	30.4672	36.0803	0.32941	-1.60204	2.08754e-19	6.78582e-18	down	yes
Cp4.1LG01g21800	GO:0003674(molecular_function);GO:0007275(multicellular organism development);GO:0009507(chloroplast);GO:0009543(chloroplast thylakoid lumen);GO:0016021(integral component of membrane);GO:0031969(chloroplast membrane)	NA	NA	NA	protein RETICULATA-RELATED 5, chloroplastic-like [Cucurbita pepo subsp. pepo]	NA	41.272	46.5677	42.4765	97.9742	102.276	79.447	0.465918	-1.10185	2.10058e-19	6.81753e-18	down	yes
Cp4.1LG08g11190	GO:0005096(GTPase activator activity);GO:0005622(intracellular);GO:0006886(intracellular protein transport);GO:0012505(endomembrane system);GO:0017137(Rab GTPase binding);GO:0031338(regulation of vesicle fusion);GO:0090630(activation of GTPase activity)	NA	NA	NA	ecotropic viral integration site 5 protein homolog [Cucurbita pepo subsp. pepo]	NA	2.64787	3.36002	4.62981	13.0677	12.3196	10.0527	0.300161	-1.73619	2.15002e-19	6.96706e-18	down	yes
Cp4.1LG05g09140	GO:0004674(protein serine/threonine kinase activity);GO:0004675(transmembrane receptor protein serine/threonine kinase activity);GO:0004713(protein tyrosine kinase activity);GO:0005524(ATP binding);GO:0005886(plasma membrane);GO:0006468(protein phosphorylation);GO:0006952(defense response);GO:0007166(cell surface receptor signaling pathway);GO:0009507(chloroplast);GO:0016301(kinase activity);GO:1…	NA	NA	NA	probable serine/threonine-protein kinase PBL9 [Cucurbita pepo subsp. pepo]	NA	34.1511	34.8427	51.9492	112.784	96.951	111.838	0.376099	-1.41082	2.18144e-19	7.05785e-18	down	yes
Cp4.1LG02g07380	GO:0000139(Golgi membrane);GO:0005794(Golgi apparatus);GO:0016021(integral component of membrane);GO:0016757(transferase activity, transferring glycosyl groups);GO:0042546(cell wall biogenesis);GO:0071555(cell wall organization);GO:0080147(root hair cell development)	00514(Other types of O-glycan biosynthesis)	K20783	EC:2.4.2.-	J domain-containing protein required for chloroplast accumulation response 1-like [Cucurbita pepo subsp. pepo]	NA	48.6738	32.2485	51.0503	109.943	126.97	122.55	0.367138	-1.4456	2.25844e-19	7.2956e-18	down	yes
Cp4.1LG06g03050	GO:0003674(molecular_function);GO:0005737(cytoplasm);GO:0005886(plasma membrane);GO:0008150(biological_process)	NA	NA	NA	deSI-like protein At4g17486 [Cucurbita pepo subsp. pepo]	NA	8.47869	9.07725	11.4606	25.0677	32.6957	51.3019	0.266047	-1.91024	2.4147e-19	7.78827e-18	down	yes
Cp4.1LG20g01010	GO:0000469(cleavage involved in rRNA processing);GO:0000470(maturation of LSU-rRNA);GO:0006412(translation);GO:0022625(cytosolic large ribosomal subunit);GO:0031118(rRNA pseudouridine synthesis);GO:0031120(snRNA pseudouridine synthesis);GO:0031429(box H/ACA snoRNP complex);GO:0034513(box H/ACA snoRNA binding)	03008(Ribosome biogenesis in eukaryotes)	K11129	NA	H/ACA ribonucleoprotein complex subunit 2-like protein [Cucurbita pepo subsp. pepo]	NA	10.8869	15.085	7.32119	0.413647	0.444046	0.200369	31.4661	4.97573	2.92827e-19	9.43002e-18	up	yes
Cp4.1LG11g01990	GO:0008253(5'-nucleotidase activity)	00230(Purine metabolism);00240(Pyrimidine metabolism);00760(Nicotinate and nicotinamide metabolism)	K01081	EC:3.1.3.5	5'-nucleotidase domain-containing protein 4-like isoform X2 [Cucurbita pepo subsp. pepo]	NA	20.9006	19.7687	22.198	43.0937	43.7975	45.3463	0.475413	-1.07275	3.03228e-19	9.74983e-18	down	yes
Cp4.1LG15g06150	GO:0003674(molecular_function);GO:0008150(biological_process);GO:0016021(integral component of membrane)	NA	NA	NA	uncharacterized protein LOC111468240 [Cucurbita maxima]	NA	6.32855	6.33672	7.83266	21.5046	18.8646	20.2867	0.337938	-1.56517	3.09833e-19	9.9468e-18	down	yes
Cp4.1LG13g07700	GO:0005524(ATP binding);GO:0005737(cytoplasm);GO:0005829(cytosol);GO:0010043(response to zinc ion);GO:0016020(membrane);GO:0044183(protein binding involved in protein folding);GO:0046686(response to cadmium ion)	NA	NA	NA	T-complex protein 1 subunit zeta 1 isoform X1 [Cucurbita maxima]	NA	19.9911	22.2604	21.2711	5.45334	5.85232	4.14565	4.11115	2.03954	3.21353e-19	1.02892e-17	up	yes
Cp4.1LG05g08220	GO:0003674(molecular_function);GO:0005739(mitochondrion);GO:0008150(biological_process)	NA	NA	NA	uncharacterized protein LOC111796040 [Cucurbita pepo subsp. pepo]	NA	78.5035	58.5786	66.4712	191.321	137.995	211.444	0.376421	-1.40958	3.21491e-19	1.02892e-17	down	yes
Cp4.1LG13g05260	GO:0004364(glutathione transferase activity);GO:0004602(glutathione peroxidase activity);GO:0005635(nuclear envelope);GO:0005783(endoplasmic reticulum)	00480(Glutathione metabolism)	K00799	EC:2.5.1.18	microsomal glutathione S-transferase 3 [Cucurbita moschata]	NA	81.9069	100.432	47.5569	12.1013	9.12266	14.8374	6.37512	2.67245	3.23952e-19	1.0352e-17	up	yes
Cp4.1LG14g10070	GO:0003674(molecular_function);GO:0008150(biological_process);GO:0009507(chloroplast);GO:0016021(integral component of membrane)	NA	NA	NA	uncharacterized protein LOC111810249 [Cucurbita pepo subsp. pepo]	NA	67.5689	65.7932	74.9555	152.512	147.049	135.197	0.479157	-1.06143	3.25262e-19	1.03778e-17	down	yes
Cp4.1LG01g25180	GO:0005744(mitochondrial inner membrane presequence translocase complex);GO:0030150(protein import into mitochondrial matrix);GO:0032981(mitochondrial respiratory chain complex I assembly);GO:0033617(mitochondrial respiratory chain complex IV assembly)	NA	NA	NA	probable mitochondrial import inner membrane translocase subunit TIM21 [Cucurbita pepo subsp. pepo]	NA	11.6825	13.1127	10.0277	1.95531	1.8615	1.80643	6.19268	2.63056	3.50703e-19	1.11724e-17	up	yes
Cp4.1LG18g03630	GO:0000977(RNA polymerase II regulatory region sequence-specific DNA binding);GO:0001085(RNA polymerase II transcription factor binding);GO:0001228(transcriptional activator activity, RNA polymerase II transcription regulatory region sequence-specific DNA binding);GO:0003682(chromatin binding);GO:0005634(nucleus);GO:0005667(transcription factor complex);GO:0030154(cell differentiation)	NA	NA	NA	GATA transcription factor 21-like isoform X2 [Cucurbita pepo subsp. pepo]	NA	11.2728	4.4393	12.518	49.8841	56.3918	48.4372	0.182467	-2.45429	3.59818e-19	1.14452e-17	down	yes
Cp4.1LG16g02120	GO:0005634(nucleus);GO:0005737(cytoplasm);GO:0005829(cytosol);GO:0009056(catabolic process);GO:0052689(carboxylic ester hydrolase activity)	NA	NA	NA	probable carboxylesterase 12 [Cucurbita pepo subsp. pepo]	NA	36.2964	33.9459	31.64	1.51118	2.3212	0.337651	24.432	4.6107	3.75371e-19	1.19216e-17	up	yes
Cp4.1LG07g01780	GO:0005216(ion channel activity);GO:0005886(plasma membrane);GO:0006811(ion transport);GO:0009507(chloroplast);GO:0009526(plastid envelope);GO:0009657(plastid organization);GO:0010020(chloroplast fission);GO:0016020(membrane);GO:0016021(integral component of membrane);GO:0031969(chloroplast membrane);GO:0055085(transmembrane transport)	NA	NA	NA	mechanosensitive ion channel protein 3, chloroplastic-like [Cucurbita pepo subsp. pepo]	NA	29.7712	33.3282	33.2371	63.7321	64.6468	67.8011	0.491061	-1.02602	3.79052e-19	1.20201e-17	down	yes
Cp4.1LG01g11660	GO:0005215(transporter activity);GO:0005886(plasma membrane);GO:0006857(oligopeptide transport);GO:0009624(response to nematode);GO:0016020(membrane);GO:0016021(integral component of membrane);GO:0022857(transmembrane transporter activity);GO:0055085(transmembrane transport)	NA	NA	NA	protein NRT1/ PTR FAMILY 5.1-like [Cucurbita pepo subsp. pepo]	NA	16.0341	16.8734	20.7209	39.3544	38.7565	43.3839	0.441406	-1.17982	4.06325e-19	1.28653e-17	down	yes
Cp4.1LG08g04750	GO:0005737(cytoplasm);GO:0008794(arsenate reductase (glutaredoxin) activity);GO:0009055(electron transfer activity);GO:0015035(protein disulfide oxidoreductase activity);GO:0045454(cell redox homeostasis);GO:0046872(metal ion binding);GO:0051537(2 iron, 2 sulfur cluster binding)	NA	NA	NA	monothiol glutaredoxin-S2-like [Cucurbita moschata]	NA	2.00951	1.46602	2.18038	29.6677	22.5511	19.6054	0.0787465	-3.66664	4.18106e-19	1.32181e-17	down	yes
Cp4.1LG14g03690	GO:0005507(copper ion binding);GO:0005618(cell wall);GO:0005739(mitochondrion);GO:0005759(mitochondrial matrix);GO:0005794(Golgi apparatus);GO:0005829(cytosol);GO:0005975(carbohydrate metabolic process);GO:0006099(tricarboxylic acid cycle);GO:0006108(malate metabolic process);GO:0009409(response to cold);GO:0009507(chloroplast);GO:0009651(response to salt stress);GO:0030060(L-malate dehydrogenase…	00020(Citrate cycle (TCA cycle));00620(Pyruvate metabolism);00630(Glyoxylate and dicarboxylate metabolism);00710(Carbon fixation in photosynthetic organisms);00270(Cysteine and methionine metabolism)	K00026	EC:1.1.1.37	malate dehydrogenase, mitochondrial [Cucurbita maxima]	NA	254.08	280.125	240.833	82.8102	74.1472	68.7381	3.434	1.77989	4.22538e-19	1.33379e-17	up	yes
Cp4.1LG01g05260	GO:0005773(vacuole);GO:0005886(plasma membrane);GO:0005887(integral component of plasma membrane);GO:0006810(transport);GO:0006833(water transport);GO:0009414(response to water deprivation);GO:0009507(chloroplast);GO:0009651(response to salt stress);GO:0015250(water channel activity);GO:0015267(channel activity);GO:0015670(carbon dioxide transport);GO:0016020(membrane);GO:0016021(integral compone…	NA	NA	NA	probable aquaporin PIP1-4 [Cucurbita pepo subsp. pepo]	NA	13.0255	19.8053	20.5276	46.1108	43.561	59.5536	0.357569	-1.4837	4.31634e-19	1.36043e-17	down	yes
Cp4.1LG04g04330	GO:0005737(cytoplasm);GO:0008150(biological_process);GO:0016757(transferase activity, transferring glycosyl groups)	NA	NA	NA	uncharacterized protein LOC111435239 [Cucurbita moschata]	NA	7.09273	7.62263	7.23561	20.2707	26.8625	23.5961	0.310352	-1.68802	4.71966e-19	1.4853e-17	down	yes
Cp4.1LG12g04580	GO:0005634(nucleus);GO:0005737(cytoplasm);GO:0005829(cytosol)	NA	NA	NA	protein TSS-like [Cucurbita pepo subsp. pepo]	NA	35.0654	38.3493	46.1264	82.3597	90.0567	96.4819	0.444559	-1.16955	4.76603e-19	1.49762e-17	down	yes
Cp4.1LG18g00670	GO:0009507(chloroplast);GO:0016491(oxidoreductase activity);GO:0055114(oxidation-reduction process)	04146(Peroxisome)	K13237	EC:1.3.1.34	NADPH-dependent aldehyde reductase 1, chloroplastic-like [Cucurbita pepo subsp. pepo]	NA	19.4615	14.589	2.31412	0.104067	0.092424	0.091969	126.065	6.97802	4.77942e-19	1.49955e-17	up	yes
Cp4.1LG09g07120	GO:0003677(DNA binding);GO:0005634(nucleus);GO:0005739(mitochondrion);GO:0006355(regulation of transcription, DNA-templated);GO:0007275(multicellular organism development);GO:0009299(mRNA transcription);GO:0009416(response to light stimulus);GO:0090698(post-embryonic plant morphogenesis)	NA	NA	NA	protein LIGHT-DEPENDENT SHORT HYPOCOTYLS 4-like [Cucurbita pepo subsp. pepo]	NA	17.771	13.4979	23.1628	56.8961	84.8111	61.2943	0.268135	-1.89897	4.79e-19	1.5006e-17	down	yes
Cp4.1LG00g07640	GO:0004674(protein serine/threonine kinase activity);GO:0005524(ATP binding);GO:0005886(plasma membrane);GO:0006468(protein phosphorylation);GO:0007169(transmembrane receptor protein tyrosine kinase signaling pathway);GO:0009506(plasmodesma);GO:0016021(integral component of membrane);GO:0046777(protein autophosphorylation)	NA	NA	NA	MDIS1-interacting receptor like kinase 2-like [Cucurbita pepo subsp. pepo]	NA	1.11238	1.5818	2.01942	26.6997	19.2056	9.91117	0.0844482	-3.56579	5.15135e-19	1.61137e-17	down	yes
Cp4.1LG04g12630	GO:0003674(molecular_function);GO:0005576(extracellular region);GO:0005794(Golgi apparatus);GO:0005886(plasma membrane);GO:0007568(aging);GO:0009506(plasmodesma);GO:0016020(membrane);GO:0016021(integral component of membrane);GO:0050829(defense response to Gram-negative bacterium);GO:0099402(plant organ development)	NA	NA	NA	tetraspanin-8 [Cucurbita pepo subsp. pepo]	NA	292.585	352.168	262.842	83.1174	49.7785	74.4553	4.37709	2.12997	5.19368e-19	1.62216e-17	up	yes
Cp4.1LG01g08780	GO:0003674(molecular_function);GO:0008150(biological_process);GO:0009507(chloroplast)	NA	NA	NA	uncharacterized protein LOC111798002 isoform X1 [Cucurbita pepo subsp. pepo]	NA	21.3972	15.5536	21.3599	45.7693	48.3043	47.7729	0.411084	-1.28249	5.23583e-19	1.63287e-17	down	yes
Cp4.1LG04g09680	GO:0008150(biological_process);GO:0009507(chloroplast);GO:0009535(chloroplast thylakoid membrane);GO:0010287(plastoglobule)	NA	NA	NA	uncharacterized protein LOC111793169 isoform X1 [Cucurbita pepo subsp. pepo]	NA	55.9655	52.141	58.0769	113.261	109.366	117.277	0.488914	-1.03235	5.74889e-19	1.79018e-17	down	yes
Cp4.1LG16g05300	GO:0005773(vacuole);GO:0005887(integral component of plasma membrane);GO:0009506(plasmodesma);GO:0009992(cellular water homeostasis);GO:0015250(water channel activity);GO:0015254(glycerol channel activity);GO:0034220(ion transmembrane transport)	NA	NA	NA	aquaporin PIP2-7 isoform X1 [Cucurbita moschata]	NA	162.187	172.571	184.786	359.94	349.365	476.348	0.438192	-1.19036	5.97483e-19	1.85775e-17	down	yes
Cp4.1LG20g00260	GO:0003677(DNA binding);GO:0003700(DNA binding transcription factor activity);GO:0005515(protein binding);GO:0005634(nucleus);GO:0006351(transcription, DNA-templated);GO:0006355(regulation of transcription, DNA-templated);GO:0009908(flower development);GO:0043565(sequence-specific DNA binding);GO:0046872(metal ion binding);GO:0048510(regulation of timing of transition from vegetative to reproduct…	04712(Circadian rhythm - plant)	K16222	NA	cyclic dof factor 3-like [Cucurbita pepo subsp. pepo]	NA	70.7873	55.8204	64.843	10.8565	16.1351	15.4398	4.51202	2.17377	6.06492e-19	1.88294e-17	up	yes
Cp4.1LG12g07290	GO:0003674(molecular_function);GO:0005739(mitochondrion);GO:0008150(biological_process)	NA	NA	NA	uncharacterized protein LOC111806485 [Cucurbita pepo subsp. pepo]	NA	42.8779	36.2388	51.0553	122.145	93.5882	149.468	0.356439	-1.48827	6.14213e-19	1.90406e-17	down	yes
Cp4.1LG06g07730	GO:0005634(nucleus);GO:0005737(cytoplasm);GO:0005829(cytosol);GO:0005983(starch catabolic process);GO:0005986(sucrose biosynthetic process);GO:0006000(fructose metabolic process);GO:0006002(fructose 6-phosphate metabolic process);GO:0006094(gluconeogenesis);GO:0009737(response to abscisic acid);GO:0009750(response to fructose);GO:0015979(photosynthesis);GO:0016311(dephosphorylation);GO:0030388(fr…	00010(Glycolysis / Gluconeogenesis);00030(Pentose phosphate pathway);00051(Fructose and mannose metabolism);00710(Carbon fixation in photosynthetic organisms)	K03841	EC:3.1.3.11	fructose-1,6-bisphosphatase, cytosolic [Cucurbita pepo subsp. pepo]	NA	53.5863	54.0413	46.6299	110.176	96.39	111.255	0.485361	-1.04287	6.25553e-19	1.93632e-17	down	yes
Cp4.1LG09g07760	GO:0005576(extracellular region);GO:0009543(chloroplast thylakoid lumen);GO:0031977(thylakoid lumen);GO:0035556(intracellular signal transduction)	NA	NA	NA	carboxyl-terminal-processing peptidase 1, chloroplastic [Cucurbita pepo subsp. pepo]	NA	9.53279	8.03464	10.7631	22.5488	27.2144	28.8594	0.360335	-1.47259	6.37276e-19	1.96967e-17	down	yes
Cp4.1LG09g08050	GO:0003779(actin binding);GO:0005515(protein binding);GO:0005737(cytoplasm);GO:0005856(cytoskeleton);GO:0030036(actin cytoskeleton organization);GO:0031209(SCAR complex);GO:0051127(positive regulation of actin nucleation)	00620(Pyruvate metabolism);00710(Carbon fixation in photosynthetic organisms)	K01595	EC:4.1.1.31	protein SCAR3-like isoform X1 [Cucurbita pepo subsp. pepo]	NA	8.57881	6.85957	8.08889	15.9439	23.1776	22.2532	0.383338	-1.38331	6.81523e-19	2.10329e-17	down	yes
Cp4.1LG08g07310	GO:0004439(phosphatidylinositol-4,5-bisphosphate 5-phosphatase activity)	NA	NA	NA	putative dual specificity protein phosphatase DSP8 [Cucurbita pepo subsp. pepo]	NA	31.4348	28.8699	29.3749	66.7183	64.4811	55.8268	0.479503	-1.06039	7.05874e-19	2.1752e-17	down	yes
Cp4.1LG01g06900	NA	NA	NA	NA	dehydrin Rab18-like [Cucurbita pepo subsp. pepo]	NA	17.2823	19.9591	11.4192	1.54853	0.924359	1.15008	13.4312	3.74751	7.08482e-19	2.18e-17	up	yes
Cp4.1LG20g03670	GO:0004373(glycogen (starch) synthase activity);GO:0005515(protein binding);GO:0005982(starch metabolic process);GO:0009011(starch synthase activity);GO:0009501(amyloplast);GO:0009507(chloroplast);GO:0016757(transferase activity, transferring glycosyl groups);GO:0019252(starch biosynthetic process);GO:0033201(alpha-1,4-glucan synthase activity)	00500(Starch and sucrose metabolism)	K00703	EC:2.4.1.21	starch synthase 3, chloroplastic/amyloplastic [Cucurbita pepo subsp. pepo]	NA	30.2349	26.4994	32.7604	63.6149	69.459	60.5105	0.462304	-1.11309	7.27137e-19	2.23409e-17	down	yes
Cp4.1LG15g03170	GO:0016491(oxidoreductase activity);GO:0055114(oxidation-reduction process)	NA	NA	NA	transmembrane ascorbate ferrireductase 1-like [Cucurbita pepo subsp. pepo]	NA	64.7894	51.6714	61.2388	126.242	133.242	126.563	0.460306	-1.11934	8.3733e-19	2.56885e-17	down	yes
Cp4.1LG06g07470	GO:0004596(peptide alpha-N-acetyltransferase activity);GO:0006474(N-terminal protein amino acid acetylation);GO:0031248(protein acetyltransferase complex)	NA	NA	NA	uncharacterized protein LOC111796973 [Cucurbita pepo subsp. pepo]	NA	15.3822	12.581	15.9735	33.717	37.5113	42.6768	0.385731	-1.37433	8.45899e-19	2.5913e-17	down	yes
Cp4.1LG15g08960	GO:0003674(molecular_function);GO:0005575(cellular_component);GO:0008150(biological_process)	NA	NA	NA	uncharacterized protein DDB_G0280205 [Cucurbita pepo subsp. pepo]	NA	33.5315	21.3587	38.2972	91.3852	85.611	111.98	0.322475	-1.63274	8.50211e-19	2.60067e-17	down	yes
Cp4.1LG01g10990	GO:0005515(protein binding);GO:0005634(nucleus);GO:0005737(cytoplasm);GO:0009631(cold acclimation);GO:0042393(histone binding);GO:0071497(cellular response to freezing);GO:1901141(regulation of lignin biosynthetic process)	04120(Ubiquitin mediated proteolysis)	K10615	EC:2.3.2.26	ultraviolet-B receptor UVR8-like isoform X2 [Cucurbita pepo subsp. pepo]	NA	7.33782	7.37984	8.5624	17.0231	26.4447	32.7056	0.305619	-1.71019	9.13898e-19	2.79136e-17	down	yes
Cp4.1LG10g03050	GO:0009507(chloroplast);GO:0009523(photosystem II);GO:0009535(chloroplast thylakoid membrane);GO:0009611(response to wounding);GO:0009765(photosynthesis, light harvesting);GO:0016021(integral component of membrane);GO:0016168(chlorophyll binding);GO:0071486(cellular response to high light intensity);GO:0071492(cellular response to UV-A)	NA	NA	NA	stress enhanced protein 2, chloroplastic [Cucurbita pepo subsp. pepo]	NA	22.8438	21.7388	23.5156	48.5468	58.9261	45.0587	0.446454	-1.16342	9.35855e-19	2.85422e-17	down	yes
Cp4.1LG18g07110	GO:0003677(DNA binding);GO:0003700(DNA binding transcription factor activity);GO:0005634(nucleus);GO:0006351(transcription, DNA-templated);GO:0006355(regulation of transcription, DNA-templated);GO:0044212(transcription regulatory region DNA binding);GO:0046872(metal ion binding)	NA	NA	NA	uncharacterized protein LOC111429731 isoform X1 [Cucurbita moschata]	NA	7.8613	9.47981	8.74855	21.7814	19.492	16.091	0.454807	-1.13667	9.72847e-19	2.96268e-17	down	yes
Cp4.1LG06g03150	GO:0005739(mitochondrion);GO:0008150(biological_process)	NA	NA	NA	protein PHOX1-like [Cucurbita pepo subsp. pepo]	NA	3.47325	5.76018	3.24227	11.815	14.1331	12.3912	0.325403	-1.6197	9.78001e-19	2.97401e-17	down	yes
Cp4.1LG01g16430	GO:0005769(early endosome);GO:0005886(plasma membrane);GO:0008150(biological_process);GO:0015095(magnesium ion transmembrane transporter activity);GO:0016021(integral component of membrane)	NA	NA	NA	probable magnesium transporter NIPA4 isoform X1 [Cucurbita pepo subsp. pepo]	NA	13.4162	14.2249	15.5909	33.1122	28.4201	35.8063	0.44414	-1.17091	9.85152e-19	2.98772e-17	down	yes
Cp4.1LG08g05930	GO:0003674(molecular_function);GO:0005634(nucleus)	NA	NA	NA	uncharacterized protein LOC111439155 [Cucurbita moschata]	NA	136.881	106.905	134.62	27.7539	31.2155	35.5031	4.00546	2.00197	9.85391e-19	2.98772e-17	up	yes
Cp4.1LG05g09640	GO:0003677(DNA binding);GO:0005634(nucleus);GO:0006355(regulation of transcription, DNA-templated);GO:0010200(response to chitin);GO:0046872(metal ion binding)	NA	NA	NA	uncharacterized protein LOC111794394 isoform X2 [Cucurbita pepo subsp. pepo]	NA	2.69948	3.67734	2.61775	0.246315	0.270777	0.322879	10.7082	3.42064	1.0408e-18	3.15112e-17	up	yes
Cp4.1LG07g02620	GO:0000287(magnesium ion binding);GO:0003824(catalytic activity);GO:0005524(ATP binding);GO:0005622(intracellular);GO:0005634(nucleus);GO:0005737(cytoplasm);GO:0009611(response to wounding);GO:0016310(phosphorylation);GO:0032957(inositol trisphosphate metabolic process);GO:0047325(inositol tetrakisphosphate 1-kinase activity);GO:0052725(inositol-1,3,4-trisphosphate 6-kinase activity);GO:0052726(i…	00562(Inositol phosphate metabolism);04070(Phosphatidylinositol signaling system)	K00913	EC:2.7.1.159;EC:2.7.1.134	inositol-tetrakisphosphate 1-kinase 3-like isoform X1 [Cucurbita pepo subsp. pepo]	NA	31.191	29.8732	32.4566	63.5134	66.8739	61.1549	0.488252	-1.0343	1.05687e-18	3.19511e-17	down	yes
Cp4.1LG08g03440	GO:0004683(calmodulin-dependent protein kinase activity);GO:0005516(calmodulin binding);GO:0005634(nucleus);GO:0005737(cytoplasm);GO:0005886(plasma membrane);GO:0009738(abscisic acid-activated signaling pathway);GO:0009931(calcium-dependent protein serine/threonine kinase activity);GO:0018105(peptidyl-serine phosphorylation);GO:0035556(intracellular signal transduction);GO:0046777(protein autopho…	NA	NA	NA	phosphoenolpyruvate carboxylase kinase 1-like [Cucurbita pepo subsp. pepo]	NA	0.68343	1.6147	0.932781	9.646	7.43384	17.3553	0.093826	-3.41387	1.09004e-18	3.2906e-17	down	yes
Cp4.1LG04g14250	GO:0004842(ubiquitin-protein transferase activity);GO:0005737(cytoplasm);GO:0009966(regulation of signal transduction)	NA	NA	NA	uncharacterized protein LOC111792383 [Cucurbita pepo subsp. pepo]	NA	18.2244	16.8691	19.0273	38.5085	35.0167	44.3932	0.458969	-1.12353	1.14934e-18	3.46456e-17	down	yes
Cp4.1LG11g01220	GO:0005515(protein binding);GO:0005524(ATP binding);GO:0005634(nucleus);GO:0006351(transcription, DNA-templated);GO:0006355(regulation of transcription, DNA-templated);GO:0009624(response to nematode);GO:0019760(glucosinolate metabolic process);GO:0043565(sequence-specific DNA binding);GO:0048364(root development);GO:0048366(leaf development);GO:0061062(regulation of nematode larval development)	NA	NA	NA	growth-regulating factor 1-like [Cucurbita pepo subsp. pepo]	NA	71.7907	68.4235	77.9948	168.287	155.532	134.134	0.476488	-1.06949	1.16224e-18	3.49836e-17	down	yes
Cp4.1LG10g05800	GO:0000139(Golgi membrane);GO:0005794(Golgi apparatus);GO:0009507(chloroplast);GO:0009834(plant-type secondary cell wall biogenesis);GO:0016021(integral component of membrane);GO:0016413(O-acetyltransferase activity);GO:0016491(oxidoreductase activity);GO:0016740(transferase activity);GO:0045491(xylan metabolic process);GO:0045492(xylan biosynthetic process);GO:0055114(oxidation-reduction process…	NA	NA	NA	protein REDUCED WALL ACETYLATION 3 [Cucurbita pepo subsp. pepo]	NA	252.767	137.311	207.991	563.046	630.817	556.445	0.341694	-1.54922	1.16694e-18	3.50742e-17	down	yes
Cp4.1LG12g00650	GO:0005515(protein binding);GO:0005634(nucleus);GO:0006457(protein folding);GO:0009507(chloroplast);GO:0010322(regulation of isopentenyl diphosphate biosynthetic process, methylerythritol 4-phosphate pathway);GO:0061077(chaperone-mediated protein folding);GO:1902395(regulation of 1-deoxy-D-xylulose-5-phosphate synthase activity)	NA	NA	NA	chaperone protein dnaJ 20, chloroplastic-like [Cucurbita pepo subsp. pepo]	NA	65.8915	47.3486	60.9342	144.307	123.184	173.958	0.394552	-1.34171	1.17438e-18	3.52468e-17	down	yes
Cp4.1LG07g00740	NA	NA	NA	NA	uncharacterized protein LOC111798638 [Cucurbita pepo subsp. pepo]	NA	65.2757	51.228	72.5304	139.866	158.109	145.973	0.425803	-1.23174	1.23879e-18	3.71261e-17	down	yes
Cp4.1LG08g05370	GO:0003727(single-stranded RNA binding);GO:0005634(nucleus);GO:0005774(vacuolar membrane);GO:0006396(RNA processing);GO:0006397(mRNA processing);GO:0006417(regulation of translation);GO:0009507(chloroplast);GO:0009570(chloroplast stroma);GO:0009657(plastid organization);GO:0009941(chloroplast envelope);GO:0010114(response to red light);GO:0031969(chloroplast membrane);GO:0043621(protein self-asso…	NA	NA	NA	protein high chlorophyll fluorescent 107 [Cucurbita pepo subsp. pepo]	NA	51.7969	45.1323	56.4444	109.344	105.578	106.819	0.476699	-1.06885	1.27993e-18	3.83036e-17	down	yes
Cp4.1LG05g15690	GO:0004190(aspartic-type endopeptidase activity);GO:0006508(proteolysis);GO:0030163(protein catabolic process)	NA	NA	NA	aspartic proteinase Asp1-like [Cucurbita pepo subsp. pepo]	NA	27.0838	30.7942	23.9317	7.11944	7.82344	7.94448	3.57445	1.83772	1.31152e-18	3.91924e-17	up	yes
Cp4.1LG03g12940	GO:0009507(chloroplast)	NA	NA	NA	uncharacterized protein LOC111791523 isoform X2 [Cucurbita pepo subsp. pepo]	NA	7.73317	5.84599	8.00951	17.1762	21.2041	19.4783	0.373128	-1.42226	1.42357e-18	4.24796e-17	down	yes
Cp4.1LG07g10220	NA	NA	NA	NA	uncharacterized protein LOC111450652 [Cucurbita moschata]	NA	22.641	19.0858	22.9375	87.0109	115.525	62.4534	0.244026	-2.03489	1.50683e-18	4.48997e-17	down	yes
Cp4.1LG12g01860	GO:0000502(proteasome complex);GO:0004298(threonine-type endopeptidase activity);GO:0005634(nucleus);GO:0005737(cytoplasm);GO:0005773(vacuole);GO:0005774(vacuolar membrane);GO:0005829(cytosol);GO:0005839(proteasome core complex);GO:0005886(plasma membrane);GO:0006511(ubiquitin-dependent protein catabolic process);GO:0008233(peptidase activity);GO:0010499(proteasomal ubiquitin-independent protein …	03050(Proteasome)	K02734	EC:3.4.25.1	proteasome subunit beta type-2-A-like [Cucurbita pepo subsp. pepo]	NA	18.6577	18.9763	10.9117	2.12777	1.19156	1.92125	9.26343	3.21155	1.62396e-18	4.83205e-17	up	yes
Cp4.1LG01g20610	GO:0003756(protein disulfide isomerase activity);GO:0005783(endoplasmic reticulum);GO:0006457(protein folding);GO:0034976(response to endoplasmic reticulum stress)	04141(Protein processing in endoplasmic reticulum)	K09580	EC:5.3.4.1	protein disulfide-isomerase-like [Cucurbita pepo subsp. pepo]	NA	24.0768	21.3632	14.8323	4.32841	3.88686	3.11008	5.32188	2.41194	1.63769e-18	4.86592e-17	up	yes
Cp4.1LG10g06390	GO:0003824(catalytic activity);GO:0005524(ATP binding);GO:0005739(mitochondrion);GO:0005777(peroxisome);GO:0005778(peroxisomal membrane);GO:0008152(metabolic process);GO:0008756(o-succinylbenzoate-CoA ligase activity);GO:0009507(chloroplast);GO:0016021(integral component of membrane);GO:0016208(AMP binding);GO:0031969(chloroplast membrane);GO:0042372(phylloquinone biosynthetic process)	00130(Ubiquinone and other terpenoid-quinone biosynthesis)	K14760	EC:6.2.1.26	2-succinylbenzoate--CoA ligase, chloroplastic/peroxisomal isoform X2 [Cucurbita pepo subsp. pepo]	NA	23.1288	15.6802	24.667	49.6102	63.8208	67.0393	0.351725	-1.50748	1.64354e-18	4.87629e-17	down	yes
Cp4.1LG04g10720	GO:0000166(nucleotide binding);GO:0005634(nucleus);GO:0008150(biological_process);GO:0080008(Cul4-RING E3 ubiquitin ligase complex)	NA	NA	NA	glutamate-rich WD repeat-containing protein 1 [Cucurbita pepo subsp. pepo]	NA	15.5171	16.2852	14.1655	4.10801	3.24834	2.4503	4.68741	2.22879	1.70765e-18	5.05927e-17	up	yes
Cp4.1LG16g06370	GO:0003674(molecular_function);GO:0005739(mitochondrion);GO:0008150(biological_process)	NA	NA	NA	uncharacterized protein LOC111777495 [Cucurbita pepo subsp. pepo]	NA	1.50735	2.27399	2.43705	5.35873	6.1744	6.4009	0.346737	-1.52808	1.76851e-18	5.23211e-17	down	yes
Cp4.1LG01g14930	GO:0003674(molecular_function);GO:0005634(nucleus);GO:0006351(transcription, DNA-templated);GO:0006355(regulation of transcription, DNA-templated);GO:0048511(rhythmic process)	NA	NA	NA	protein LNK2 isoform X2 [Cucurbita pepo subsp. pepo]	NA	105.326	108.58	114.276	211.399	220.075	213.632	0.508724	-0.975045	1.77548e-18	5.24525e-17	down	no
Cp4.1LG05g07850	GO:0005634(nucleus);GO:0046872(metal ion binding)	NA	NA	NA	uncharacterized protein At4g10930 isoform X1 [Cucurbita pepo subsp. pepo]	NA	42.1222	37.6658	62.3487	122.304	123.3	135.657	0.372806	-1.4235	1.96309e-18	5.79126e-17	down	yes
Cp4.1LG08g04270	GO:0005515(protein binding)	00195(Photosynthesis)	K02692	NA	photosystem I reaction center subunit II, chloroplastic-like [Cucurbita pepo subsp. pepo]	NA	524.283	306.635	583.928	1479.16	1390.17	1420.11	0.329844	-1.60014	1.99954e-18	5.89042e-17	down	yes
Cp4.1LG05g04600	GO:0004843(thiol-dependent ubiquitin-specific protease activity);GO:0005634(nucleus);GO:0006511(ubiquitin-dependent protein catabolic process);GO:0016579(protein deubiquitination);GO:0036459(thiol-dependent ubiquitinyl hydrolase activity)	NA	NA	NA	ubiquitin carboxyl-terminal hydrolase 8-like [Cucurbita pepo subsp. pepo]	NA	12.1539	13.8302	15.5763	27.4738	32.8581	33.3834	0.443474	-1.17308	2.08736e-18	6.14041e-17	down	yes
Cp4.1LG07g05180	GO:0005509(calcium ion binding)	04016(MAPK signaling pathway - plant);04070(Phosphatidylinositol signaling system);04626(Plant-pathogen interaction)	K02183	NA	hypothetical protein Csa_2G358870 [Cucumis sativus]	NA	1342.81	1519.17	1397.93	2743.21	2962.64	2687.46	0.507536	-0.978418	2.16276e-18	6.35318e-17	down	no
Cp4.1LG00g00770	GO:0004373(glycogen (starch) synthase activity);GO:0005515(protein binding);GO:0009011(starch synthase activity);GO:0009507(chloroplast);GO:0009569(chloroplast starch grain);GO:0016757(transferase activity, transferring glycosyl groups);GO:0019252(starch biosynthetic process);GO:0102502(ADP-glucose-starch glucosyltransferase activity)	00500(Starch and sucrose metabolism)	K13679	EC:2.4.1.242	granule-bound starch synthase 1, chloroplastic/amyloplastic-like [Cucurbita pepo subsp. pepo]	NA	39.4724	45.3041	34.9386	80.6619	104.069	83.8187	0.445785	-1.16558	2.22358e-18	6.5226e-17	down	yes
Cp4.1LG17g08080	GO:0005634(nucleus);GO:0005829(cytosol);GO:0009691(cytokinin biosynthetic process);GO:0016799(hydrolase activity, hydrolyzing N-glycosyl compounds)	NA	NA	NA	probable cytokinin riboside 5'-monophosphate phosphoribohydrolase LOGL10 isoform X2 [Cucurbita moschata]	NA	8.56997	5.57882	8.89781	30.2653	24.3143	18.7675	0.314213	-1.67019	2.26113e-18	6.62338e-17	down	yes
Cp4.1LG07g08240	GO:0006417(regulation of translation);GO:0019887(protein kinase regulator activity);GO:0019901(protein kinase binding);GO:0033554(cellular response to stress);GO:0033674(positive regulation of kinase activity);GO:0043022(ribosome binding)	NA	NA	NA	protein ILITYHIA [Cucurbita pepo subsp. pepo]	NA	10.917	11.5322	10.0431	3.09832	3.01257	3.39455	3.41829	1.77328	2.30889e-18	6.75373e-17	up	yes
Cp4.1LG07g00040	GO:0004766(spermidine synthase activity);GO:0006596(polyamine biosynthetic process)	00270(Cysteine and methionine metabolism);00330(Arginine and proline metabolism);00410(beta-Alanine metabolism);00480(Glutathione metabolism)	K00797	EC:2.5.1.16	spermidine synthase 1-like [Cucurbita pepo subsp. pepo]	NA	6.33508	5.40719	8.88173	24.8015	21.3268	21.5348	0.304804	-1.71405	2.34711e-18	6.85587e-17	down	yes
Cp4.1LG09g04910	GO:0000287(magnesium ion binding);GO:0004743(pyruvate kinase activity);GO:0005737(cytoplasm);GO:0005829(cytosol);GO:0006096(glycolytic process);GO:0016301(kinase activity);GO:0030955(potassium ion binding)	00010(Glycolysis / Gluconeogenesis);00620(Pyruvate metabolism);00230(Purine metabolism)	K00873	EC:2.7.1.40	pyruvate kinase, cytosolic isozyme [Cucurbita maxima]	NA	24.885	42.8209	21.3381	5.76556	4.05355	4.60967	6.17127	2.62557	2.38503e-18	6.95683e-17	up	yes
Cp4.1LG17g02230	GO:0005507(copper ion binding);GO:0005524(ATP binding);GO:0005739(mitochondrion);GO:0005759(mitochondrial matrix);GO:0005774(vacuolar membrane);GO:0005794(Golgi apparatus);GO:0005829(cytosol);GO:0006458('de novo' protein folding);GO:0007005(mitochondrion organization);GO:0009408(response to heat);GO:0022626(cytosolic ribosome);GO:0042026(protein refolding);GO:0044183(protein binding involved in p…	03018(RNA degradation)	K04077	NA	chaperonin CPN60-2, mitochondrial [Cucurbita moschata]	NA	31.5835	51.1434	33.9758	8.28419	5.51196	3.48772	6.75212	2.75534	2.38874e-18	6.95787e-17	up	yes
Cp4.1LG14g05750	GO:0009507(chloroplast);GO:0016491(oxidoreductase activity);GO:0055114(oxidation-reduction process)	00240(Pyrimidine metabolism)	K13800	EC:2.7.4.14	UMP-CMP kinase-like isoform X2 [Cucurbita pepo subsp. pepo]	NA	57.673	47.2918	50.7329	116.802	102.543	152.482	0.418737	-1.25588	2.42953e-18	7.06677e-17	down	yes
Cp4.1LG01g09010	GO:0003735(structural constituent of ribosome);GO:0006412(translation);GO:0022627(cytosolic small ribosomal subunit)	03010(Ribosome)	K02987	NA	40S ribosomal protein S4-3-like [Cucurbita pepo subsp. pepo]	NA	100.908	131.734	87.9076	30.9377	23.2209	20.0858	4.3175	2.1102	2.43874e-18	7.08362e-17	up	yes
Cp4.1LG10g11890	GO:0005737(cytoplasm);GO:0009295(nucleoid);GO:0009658(chloroplast organization);GO:0009662(etioplast organization);GO:0016301(kinase activity);GO:0042644(chloroplast nucleoid);GO:0042793(plastid transcription)	00051(Fructose and mannose metabolism);00500(Starch and sucrose metabolism);00520(Amino sugar and nucleotide sugar metabolism)	K00847	EC:2.7.1.4	fructokinase-like 2, chloroplastic [Cucurbita pepo subsp. pepo]	NA	17.5895	13.69	13.6628	2.90475	2.08018	1.31034	7.13907	2.83574	2.50665e-18	7.27068e-17	up	yes
Cp4.1LG02g00180	GO:0003723(RNA binding);GO:0004521(endoribonuclease activity);GO:0005634(nucleus);GO:0005847(mRNA cleavage and polyadenylation specificity factor complex);GO:0006378(mRNA polyadenylation);GO:0010793(regulation of mRNA export from nucleus);GO:0016973(poly(A)+ mRNA export from nucleus);GO:0031124(mRNA 3'-end processing);GO:0032927(positive regulation of activin receptor signaling pathway);GO:004633…	NA	NA	NA	uncharacterized protein LOC111788851 [Cucurbita pepo subsp. pepo]	NA	21.4985	20.8752	24.0898	43.2046	46.8354	45.0339	0.492052	-1.02312	2.52464e-18	7.31264e-17	down	yes
Cp4.1LG19g09290	GO:0005524(ATP binding);GO:0005783(endoplasmic reticulum);GO:0016021(integral component of membrane);GO:0016887(ATPase activity);GO:0030001(metal ion transport);GO:0046872(metal ion binding)	NA	NA	NA	PREDICTED: LOW QUALITY PROTEIN: protein HYPER-SENSITIVITY-RELATED 4-like [Cucumis melo]	NA	3.55634	8.57296	2.67697	0.455721	0.254849	0.250488	15.4062	3.94544	2.57818e-18	7.45731e-17	up	yes
Cp4.1LG02g15150	GO:0004798(thymidylate kinase activity);GO:0005634(nucleus);GO:0005739(mitochondrion);GO:0005829(cytosol);GO:0006227(dUDP biosynthetic process);GO:0006233(dTDP biosynthetic process);GO:0006235(dTTP biosynthetic process);GO:0009041(uridylate kinase activity)	00240(Pyrimidine metabolism)	K00943	EC:2.7.4.9	thymidylate kinase isoform X1 [Cucurbita pepo subsp. pepo]	NA	10.0109	7.76609	13.7337	31.8708	30.955	26.778	0.351667	-1.50772	2.61189e-18	7.54428e-17	down	yes
Cp4.1LG18g02880	GO:0008150(biological_process);GO:0009507(chloroplast);GO:0009536(plastid);GO:0009941(chloroplast envelope);GO:0016021(integral component of membrane);GO:0031969(chloroplast membrane)	NA	NA	NA	protein FATTY ACID EXPORT 2, chloroplastic-like [Cucurbita pepo subsp. pepo]	NA	24.5612	22.1414	20.973	4.88871	4.16325	4.50856	4.99063	2.31922	2.76236e-18	7.9678e-17	up	yes
Cp4.1LG05g01400	GO:0003700(DNA binding transcription factor activity);GO:0005515(protein binding);GO:0005634(nucleus);GO:0006351(transcription, DNA-templated);GO:0006355(regulation of transcription, DNA-templated);GO:0009733(response to auxin);GO:0009734(auxin-activated signaling pathway)	04075(Plant hormone signal transduction)	K14484	NA	auxin-responsive protein IAA16-like isoform X1 [Cucurbita moschata]	NA	25.4705	22.6058	31.3415	63.2067	66.0077	57.9175	0.424395	-1.23652	2.80732e-18	8.08626e-17	down	yes
Cp4.1LG09g04990	GO:0003677(DNA binding);GO:0003700(DNA binding transcription factor activity);GO:0005515(protein binding);GO:0005634(nucleus);GO:0006351(transcription, DNA-templated);GO:0006355(regulation of transcription, DNA-templated)	04712(Circadian rhythm - plant)	K16221	NA	transcription factor TCP7-like [Cucurbita pepo subsp. pepo]	NA	2.63418	2.86408	3.74162	13.7628	18.7174	21.4198	0.171426	-2.54434	2.9108e-18	8.37269e-17	down	yes
Cp4.1LG20g02460	GO:0003674(molecular_function);GO:0008150(biological_process)	NA	NA	NA	uncharacterized protein LOC111495061 [Cucurbita maxima]	NA	22.8185	24.2434	29.174	56.3007	51.8541	55.7382	0.465156	-1.10421	2.94709e-18	8.46533e-17	down	yes
Cp4.1LG11g03740	GO:0000502(proteasome complex);GO:0004175(endopeptidase activity);GO:0004298(threonine-type endopeptidase activity);GO:0005634(nucleus);GO:0005737(cytoplasm);GO:0005839(proteasome core complex);GO:0006511(ubiquitin-dependent protein catabolic process);GO:0010499(proteasomal ubiquitin-independent protein catabolic process);GO:0043161(proteasome-mediated ubiquitin-dependent protein catabolic proces…	03050(Proteasome)	K02737	EC:3.4.25.1	proteasome subunit beta type-5-like [Cucurbita pepo subsp. pepo]	NA	85.6335	90.2393	66.4573	20.9292	18.5149	23.8439	3.82901	1.93697	2.95416e-18	8.47391e-17	up	yes
Cp4.1LG02g09320	GO:0005886(plasma membrane);GO:0016021(integral component of membrane);GO:0018230(peptidyl-L-cysteine S-palmitoylation);GO:0019706(protein-cysteine S-palmitoyltransferase activity)	NA	NA	NA	protein S-acyltransferase 8-like isoform X2 [Cucurbita pepo subsp. pepo]	NA	12.6578	10.4394	10.0467	1.63856	1.29158	0.831096	8.81193	3.13946	3.01013e-18	8.62254e-17	up	yes
Cp4.1LG15g01160	GO:0003677(DNA binding);GO:0003700(DNA binding transcription factor activity);GO:0005515(protein binding);GO:0005634(nucleus);GO:0006351(transcription, DNA-templated);GO:0006355(regulation of transcription, DNA-templated);GO:0006783(heme biosynthetic process);GO:0009740(gibberellic acid mediated signaling pathway);GO:0009959(negative gravitropism);GO:0010029(regulation of seed germination);GO:001…	04075(Plant hormone signal transduction)	K16189	NA	transcription factor PIF1-like isoform X2 [Cucurbita pepo subsp. pepo]	NA	1.20612	0.714104	1.41641	7.68453	5.02129	7.86244	0.162223	-2.62395	3.21555e-18	9.19824e-17	down	yes
Cp4.1LG01g04200	GO:0003677(DNA binding);GO:0003723(RNA binding);GO:0003729(mRNA binding);GO:0004518(nuclease activity);GO:0005575(cellular_component);GO:0008150(biological_process);GO:0046872(metal ion binding)	NA	NA	NA	zinc finger CCCH domain-containing protein 53-like isoform X1 [Cucurbita pepo subsp. pepo]	NA	18.4537	19.453	25.0945	56.453	50.9493	41.8867	0.422008	-1.24466	3.25928e-18	9.31049e-17	down	yes
Cp4.1LG01g20850	GO:0003674(molecular_function);GO:0005634(nucleus);GO:0008150(biological_process)	NA	NA	NA	uncharacterized protein LOC111790927 [Cucurbita pepo subsp. pepo]	NA	6.13826	7.54486	6.56703	21.7727	16.8248	21.5581	0.336629	-1.57077	3.38208e-18	9.64799e-17	down	yes
Cp4.1LG01g23460	GO:0034219(carbohydrate transmembrane transport)	NA	NA	NA	phosphoenolpyruvate/phosphate translocator 2, chloroplastic-like [Cucurbita pepo subsp. pepo]	NA	4.37383	3.01981	3.6049	10.9371	14.3945	16.1417	0.265196	-1.91487	3.41757e-18	9.73585e-17	down	yes
Cp4.1LG02g01190	GO:0005737(cytoplasm);GO:0016192(vesicle-mediated transport);GO:0042594(response to starvation)	NA	NA	NA	autophagy-related protein 18f-like isoform X1 [Cucurbita pepo subsp. pepo]	NA	14.404	15.919	11.0062	2.25998	1.45114	3.06	6.10374	2.60969	3.60396e-18	1.02527e-16	up	yes
Cp4.1LG15g03940	GO:0009507(chloroplast);GO:0009658(chloroplast organization);GO:0009941(chloroplast envelope);GO:0010109(regulation of photosynthesis);GO:0015079(potassium ion transmembrane transporter activity);GO:0015386(potassium:proton antiporter activity);GO:0016020(membrane);GO:0016021(integral component of membrane);GO:0031969(chloroplast membrane)	NA	NA	NA	K(+) efflux antiporter 3, chloroplastic-like isoform X1 [Cucurbita moschata]	NA	22.9695	24.8775	29.4766	52.5285	57.7877	55.9244	0.465131	-1.10429	3.6848e-18	1.04684e-16	down	yes
Cp4.1LG15g06990	GO:0000777(condensed chromosome kinetochore);GO:0000972(transcription-dependent tethering of RNA polymerase II gene DNA at nuclear periphery);GO:0006325(chromatin organization);GO:0006355(regulation of transcription, DNA-templated);GO:0006405(RNA export from nucleus);GO:0006606(protein import into nucleus);GO:0017056(structural constituent of nuclear pore);GO:0031080(nuclear pore outer ring);GO:0…	03013(RNA transport)	K14300	NA	nuclear pore complex protein NUP133 [Cucurbita pepo subsp. pepo]	NA	4.05463	5.44314	4.61867	0.877034	0.551056	0.608812	6.93035	2.79293	3.72637e-18	1.0572e-16	up	yes
Cp4.1LG14g07860	GO:0000502(proteasome complex);GO:0005634(nucleus);GO:0005654(nucleoplasm);GO:0005737(cytoplasm);GO:0005829(cytosol);GO:0005839(proteasome core complex);GO:0006281(DNA repair);GO:0006974(cellular response to DNA damage stimulus);GO:0007275(multicellular organism development);GO:0007283(spermatogenesis);GO:0010499(proteasomal ubiquitin-independent protein catabolic process);GO:0016504(peptidase ac…	03050(Proteasome)	K06699	NA	proteasome activator subunit 4 [Cucurbita pepo subsp. pepo]	NA	22.1735	24.3979	16.3464	5.83654	4.13702	5.37679	4.09878	2.0352	3.74366e-18	1.06065e-16	up	yes
Cp4.1LG00g15300	GO:0005737(cytoplasm);GO:0005829(cytosol);GO:0006457(protein folding);GO:0009507(chloroplast);GO:0009535(chloroplast thylakoid membrane);GO:0010598(NAD(P)H dehydrogenase complex (plastoquinone));GO:0016021(integral component of membrane);GO:0016491(oxidoreductase activity);GO:0048038(quinone binding);GO:0055114(oxidation-reduction process)	NA	NA	NA	NAD(P)H-quinone oxidoreductase subunit T, chloroplastic-like [Cucurbita pepo subsp. pepo]	NA	63.8429	53.879	78.3146	144.833	159.995	176.699	0.407114	-1.29649	3.79411e-18	1.07348e-16	down	yes
Cp4.1LG02g16540	GO:0006413(translational initiation);GO:0009507(chloroplast);GO:0009570(chloroplast stroma);GO:0009941(chloroplast envelope)	NA	NA	NA	uncharacterized protein LOC111788795 [Cucurbita pepo subsp. pepo]	NA	49.0267	49.9895	56.2213	100.428	104.678	105.773	0.499351	-1.00188	3.86484e-18	1.092e-16	down	yes
Cp4.1LG12g04340	NA	NA	NA	NA	uncharacterized protein LOC111806506 [Cucurbita pepo subsp. pepo]	NA	31.5582	39.1104	29.0889	71.7186	103.395	83.4017	0.385886	-1.37375	4.02155e-18	1.13473e-16	down	yes
Cp4.1LG15g07720	GO:0000226(microtubule cytoskeleton organization);GO:0004674(protein serine/threonine kinase activity);GO:0005515(protein binding);GO:0005634(nucleus);GO:0008017(microtubule binding);GO:0009819(drought recovery);GO:0045926(negative regulation of growth);GO:0046777(protein autophosphorylation);GO:0099738(cell cortex region)	NA	NA	NA	uncharacterized protein LOC111811668 [Cucurbita pepo subsp. pepo]	NA	26.2679	24.7456	31.2422	60.5794	59.8556	54.7293	0.469591	-1.09052	4.42488e-18	1.24684e-16	down	yes
Cp4.1LG06g04030	GO:0000977(RNA polymerase II regulatory region sequence-specific DNA binding);GO:0003700(DNA binding transcription factor activity);GO:0005515(protein binding);GO:0005634(nucleus);GO:0006351(transcription, DNA-templated);GO:0006355(regulation of transcription, DNA-templated);GO:0008134(transcription factor binding);GO:0009908(flower development);GO:0010440(stomatal lineage progression);GO:0042803…	NA	NA	NA	MADS-box transcription factor 23-like isoform X1 [Cucurbita pepo subsp. pepo]	NA	1.84555	2.18541	1.98166	0.087716	0.245277	0.139232	12.7325	3.67045	4.53207e-18	1.27531e-16	up	yes
Cp4.1LG01g10870	GO:0003723(RNA binding);GO:0003729(mRNA binding);GO:0003730(mRNA 3'-UTR binding);GO:0005737(cytoplasm);GO:0005829(cytosol);GO:0006417(regulation of translation)	NA	NA	NA	pumilio homolog 1-like [Cucurbita pepo subsp. pepo]	NA	86.3818	126.728	141.976	283.805	414.147	310.14	0.352235	-1.50539	4.60386e-18	1.29376e-16	down	yes
Cp4.1LG06g07290	GO:0005737(cytoplasm);GO:0009507(chloroplast);GO:0009733(response to auxin);GO:0009734(auxin-activated signaling pathway);GO:0009826(unidimensional cell growth);GO:0010252(auxin homeostasis);GO:0010279(indole-3-acetic acid amido synthetase activity)	04075(Plant hormone signal transduction)	K14487	NA	indole-3-acetic acid-amido synthetase GH3.6-like [Cucurbita pepo subsp. pepo]	NA	0.348238	0.499915	0.23409	3.86152	3.4482	6.38863	0.0790053	-3.66191	4.75002e-18	1.33303e-16	down	yes
Cp4.1LG19g12170	GO:0005516(calmodulin binding);GO:0009507(chloroplast);GO:0009522(photosystem I);GO:0009534(chloroplast thylakoid);GO:0009535(chloroplast thylakoid membrane);GO:0009543(chloroplast thylakoid lumen);GO:0009579(thylakoid);GO:0009773(photosynthetic electron transport in photosystem I);GO:0015979(photosynthesis);GO:0030093(chloroplast photosystem I)	00195(Photosynthesis)	K02701	NA	photosystem I reaction center subunit N, chloroplastic isoform X1 [Cucurbita maxima]	NA	225.904	196.538	252.212	466.275	500.426	465.212	0.471155	-1.08573	4.79861e-18	1.34484e-16	down	yes
Cp4.1LG01g15210	GO:0004766(spermidine synthase activity);GO:0006596(polyamine biosynthetic process)	00270(Cysteine and methionine metabolism);00330(Arginine and proline metabolism);00410(beta-Alanine metabolism);00480(Glutathione metabolism)	K00797	EC:2.5.1.16	spermidine synthase [Cucurbita pepo subsp. pepo]	NA	41.2509	46.1035	21.9297	7.08353	5.89797	5.94564	5.77393	2.52955	5.08716e-18	1.42379e-16	up	yes
Cp4.1LG16g06300	GO:0005524(ATP binding);GO:0005618(cell wall);GO:0005634(nucleus);GO:0009409(response to cold);GO:0009416(response to light stimulus);GO:0009507(chloroplast);GO:0009535(chloroplast thylakoid membrane);GO:0009570(chloroplast stroma);GO:0009579(thylakoid);GO:0009753(response to jasmonic acid);GO:0009941(chloroplast envelope);GO:0010150(leaf senescence);GO:0010287(plastoglobule);GO:0010319(stromule)…	NA	NA	NA	pentatricopeptide repeat-containing protein At1g11290, chloroplastic-like [Cucurbita pepo subsp. pepo]	NA	38.3841	30.6447	40.0976	75.9098	78.7475	81.2444	0.462593	-1.11219	5.15003e-18	1.43944e-16	down	yes
Cp4.1LG09g05030	GO:0004766(spermidine synthase activity);GO:0006596(polyamine biosynthetic process)	00270(Cysteine and methionine metabolism);00330(Arginine and proline metabolism);00410(beta-Alanine metabolism);00480(Glutathione metabolism)	K00797	EC:2.5.1.16	spermidine synthase-like [Cucurbita pepo subsp. pepo]	NA	59.7523	67.996	58.6348	126.766	123.261	114.76	0.510937	-0.968784	5.22473e-18	1.45835e-16	down	no
Cp4.1LG03g06470	GO:0005737(cytoplasm);GO:0005829(cytosol);GO:0006006(glucose metabolic process);GO:0006096(glycolytic process);GO:0009507(chloroplast);GO:0009570(chloroplast stroma);GO:0009941(chloroplast envelope);GO:0016020(membrane);GO:0016021(integral component of membrane);GO:0016620(oxidoreductase activity, acting on the aldehyde or oxo group of donors, NAD or NADP as acceptor);GO:0019253(reductive pentose…	00710(Carbon fixation in photosynthetic organisms)	K05298	EC:1.2.1.13	OTU domain-containing protein DDB_G0284757-like isoform X2 [Cucurbita moschata]	NA	103.163	119.99	141.847	252.712	271.312	265.127	0.462523	-1.1124	5.70574e-18	1.59048e-16	down	yes
Cp4.1LG01g09020	GO:0003700(DNA binding transcription factor activity);GO:0005515(protein binding);GO:0005634(nucleus);GO:0006351(transcription, DNA-templated);GO:0006355(regulation of transcription, DNA-templated);GO:0009414(response to water deprivation);GO:0009735(response to cytokinin);GO:0009737(response to abscisic acid);GO:0009738(abscisic acid-activated signaling pathway);GO:0043565(sequence-specific DNA …	NA	NA	NA	homeobox-leucine zipper protein HAT22-like [Cucurbita pepo subsp. pepo]	NA	15.3762	19.7349	11.7106	2.29937	1.79825	3.05898	6.54245	2.70983	5.72908e-18	1.59484e-16	up	yes
Cp4.1LG08g12520	GO:0005622(intracellular);GO:0005623(cell);GO:0005634(nucleus);GO:0005737(cytoplasm);GO:0005769(early endosome);GO:0005771(multivesicular body);GO:0005795(Golgi stack);GO:0005886(plasma membrane);GO:0006886(intracellular protein transport);GO:0006891(intra-Golgi vesicle-mediated transport);GO:0031901(early endosome membrane);GO:0043130(ubiquitin binding);GO:0043328(protein transport to vacuole in…	NA	NA	NA	TOM1-like protein 6 [Cucurbita pepo subsp. pepo]	NA	11.3372	14.0589	12.0449	25.0548	27.1204	25.9254	0.479394	-1.06072	6.00308e-18	1.66887e-16	down	yes
Cp4.1LG05g12960	GO:0006855(drug transmembrane transport)	NA	NA	NA	protein DETOXIFICATION 46, chloroplastic-like isoform X3 [Cucurbita maxima]	NA	15.0874	14.9967	14.9674	27.9704	34.9347	32.0577	0.474413	-1.07578	6.06548e-18	1.68396e-16	down	yes
Cp4.1LG11g04630	GO:0004146(dihydrofolate reductase activity);GO:0009507(chloroplast)	04016(MAPK signaling pathway - plant);04070(Phosphatidylinositol signaling system);04626(Plant-pathogen interaction)	K02183	NA	PREDICTED: uncharacterized protein LOC108224120 isoform X1 [Daucus carota subsp. sativus]	NA	15.8099	13.8835	18.7534	38.2496	38.657	32.8074	0.441573	-1.17928	6.48021e-18	1.7967e-16	down	yes
Cp4.1LG02g15020	GO:0004142(diacylglycerol cholinephosphotransferase activity);GO:0016021(integral component of membrane);GO:0046470(phosphatidylcholine metabolic process)	NA	NA	NA	phosphatidylcholine:diacylglycerol cholinephosphotransferase 1-like [Cucurbita pepo subsp. pepo]	NA	22.7609	16.0527	22.2162	45.3931	49.2021	47.8096	0.428566	-1.22241	6.52072e-18	1.80552e-16	down	yes
Cp4.1LG04g15360	GO:0003682(chromatin binding);GO:0003700(DNA binding transcription factor activity);GO:0003713(transcription coactivator activity);GO:0004402(histone acetyltransferase activity);GO:0005634(nucleus);GO:0006338(chromatin remodeling);GO:0006357(regulation of transcription by RNA polymerase II);GO:0035066(positive regulation of histone acetylation)	NA	NA	NA	transcription factor MYB1R1-like [Cucurbita pepo subsp. pepo]	NA	13.1958	11.5516	11.5887	1.90502	1.77094	2.28756	6.09305	2.60716	6.6542e-18	1.84002e-16	up	yes
Cp4.1LG11g04750	GO:0005216(ion channel activity);GO:0005886(plasma membrane);GO:0006811(ion transport);GO:0009507(chloroplast);GO:0009526(plastid envelope);GO:0009657(plastid organization);GO:0010020(chloroplast fission);GO:0016020(membrane);GO:0016021(integral component of membrane);GO:0031969(chloroplast membrane);GO:0055085(transmembrane transport)	NA	NA	NA	mechanosensitive ion channel protein 3, chloroplastic-like [Cucurbita pepo subsp. pepo]	NA	15.9796	16.7603	20.6381	35.9866	43.6632	41.1236	0.441968	-1.17799	6.79545e-18	1.87658e-16	down	yes
Cp4.1LG01g19320	GO:0005886(plasma membrane);GO:0016301(kinase activity)	NA	NA	NA	proline-rich receptor-like protein kinase PERK3 [Cucurbita pepo subsp. pepo]	NA	11.7216	8.16559	11.8841	1.25622	1.94573	1.07733	7.42444	2.89228	6.90481e-18	1.90424e-16	up	yes
Cp4.1LG00g10500	GO:0009507(chloroplast)	NA	NA	NA	uncharacterized protein LOC111786074 [Cucurbita pepo subsp. pepo]	NA	54.7759	40.6651	41.7006	92.9634	116.479	128.197	0.406178	-1.29982	7.07503e-18	1.94859e-16	down	yes
Cp4.1LG12g06080	GO:0003674(molecular_function);GO:0009416(response to light stimulus);GO:0009507(chloroplast);GO:0009570(chloroplast stroma);GO:0009744(response to sucrose);GO:0009941(chloroplast envelope);GO:0019253(reductive pentose-phosphate cycle);GO:0034605(cellular response to heat);GO:0070417(cellular response to cold);GO:0071454(cellular response to anoxia);GO:0080153(negative regulation of reductive pen…	NA	NA	NA	calvin cycle protein CP12-1, chloroplastic-like [Cucurbita pepo subsp. pepo]	NA	90.9925	81.3517	77.2917	160.678	170.288	201.556	0.468781	-1.09301	7.28737e-18	2.00441e-16	down	yes
Cp4.1LG04g15980	GO:0008152(metabolic process);GO:0009507(chloroplast);GO:0009570(chloroplast stroma);GO:0009941(chloroplast envelope);GO:0016787(hydrolase activity);GO:0046872(metal ion binding)	00740(Riboflavin metabolism)	K20884	EC:2.7.1.26;EC:3.1.3.102	CBBY-like protein [Cucurbita pepo subsp. pepo]	NA	140.578	143.551	151.696	269.195	285.831	305.861	0.506251	-0.982076	7.84184e-18	2.15406e-16	down	no
Cp4.1LG04g06820	GO:0004842(ubiquitin-protein transferase activity);GO:0019005(SCF ubiquitin ligase complex);GO:0031146(SCF-dependent proteasomal ubiquitin-dependent protein catabolic process)	NA	NA	NA	F-box protein CPR1-like [Cucurbita pepo subsp. pepo]	NA	3.38487	4.09687	3.94156	10.4122	9.44616	8.82213	0.398295	-1.32809	8.2308e-18	2.25792e-16	down	yes
Cp4.1LG00g05880	GO:0003723(RNA binding);GO:0003729(mRNA binding);GO:0005634(nucleus);GO:0005737(cytoplasm);GO:0006970(response to osmotic stress);GO:0009651(response to salt stress);GO:0009737(response to abscisic acid);GO:0009738(abscisic acid-activated signaling pathway);GO:0009787(regulation of abscisic acid-activated signaling pathway);GO:0048471(perinuclear region of cytoplasm);GO:0071470(cellular response …	NA	NA	NA	RGG repeats nuclear RNA binding protein A-like [Cucurbita pepo subsp. pepo]	NA	63.6786	73.5299	57.2164	19.4455	13.8556	17.9805	3.79132	1.9227	8.332e-18	2.28266e-16	up	yes
Cp4.1LG11g12020	GO:0003677(DNA binding);GO:0003700(DNA binding transcription factor activity);GO:0005515(protein binding);GO:0005634(nucleus);GO:0006351(transcription, DNA-templated);GO:0006355(regulation of transcription, DNA-templated);GO:0009723(response to ethylene);GO:0009733(response to auxin);GO:0009734(auxin-activated signaling pathway);GO:0010311(lateral root formation);GO:0043565(sequence-specific DNA …	04075(Plant hormone signal transduction)	K14486	NA	auxin response factor 19-like isoform X1 [Cucurbita maxima]	NA	14.2448	13.9478	18.227	33.6544	32.1982	35.8216	0.456552	-1.13115	8.3928e-18	2.29628e-16	down	yes
Cp4.1LG14g02150	GO:0005739(mitochondrion);GO:0005773(vacuole);GO:0008289(lipid binding);GO:0015914(phospholipid transport);GO:0016021(integral component of membrane)	NA	NA	NA	uncharacterized protein LOC111810035 [Cucurbita pepo subsp. pepo]	NA	745.14	580.674	802.788	1451.29	1729.22	1920.01	0.41733	-1.26074	8.71645e-18	2.38169e-16	down	yes
Cp4.1LG03g14500	GO:0005737(cytoplasm);GO:0005886(plasma membrane);GO:0006508(proteolysis);GO:0008270(zinc ion binding);GO:0042277(peptide binding);GO:0043171(peptide catabolic process);GO:0070006(metalloaminopeptidase activity)	NA	NA	NA	aminopeptidase M1-like [Cucurbita pepo subsp. pepo]	NA	13.599	15.4787	18.8148	36.4702	34.2229	33.8732	0.45801	-1.12655	8.91895e-18	2.43382e-16	down	yes
Cp4.1LG01g00790	NA	NA	NA	NA	glycine-rich RNA-binding protein GRP1A-like [Cucurbita pepo subsp. pepo]	NA	25.8679	26.398	19.7739	62.3413	55.03	52.5314	0.424006	-1.23784	9.39684e-18	2.56085e-16	down	yes
Cp4.1LG06g04770	GO:0004674(protein serine/threonine kinase activity);GO:0005886(plasma membrane);GO:0006468(protein phosphorylation)	NA	NA	NA	uncharacterized protein LOC111797719 [Cucurbita pepo subsp. pepo]	NA	11.4182	14.594	12.7124	3.37893	3.39674	2.47221	4.1874	2.06606	9.58392e-18	2.60841e-16	up	yes
Cp4.1LG03g18360	NA	00480(Glutathione metabolism)	K00799	EC:2.5.1.18	uncharacterized protein LOC111790211 [Cucurbita pepo subsp. pepo]	NA	29.7495	27.1036	23.0505	6.67825	4.00384	3.2992	5.71504	2.51476	9.66958e-18	2.62828e-16	up	yes
Cp4.1LG17g07200	NA	NA	NA	NA	hypothetical protein Csa_7G404810 [Cucumis sativus]	NA	7.88085	8.35549	5.63271	58.2777	39.1396	30.9595	0.170351	-2.55342	9.82001e-18	2.66567e-16	down	yes
Cp4.1LG05g15300	NA	NA	NA	NA	seed biotin-containing protein SBP65-like [Cucurbita pepo subsp. pepo]	NA	20.1292	47.0982	14.5429	2.77747	1.9351	2.49596	11.3436	3.5038	9.94154e-18	2.69513e-16	up	yes
Cp4.1LG02g10220	GO:0000724(double-strand break repair via homologous recombination);GO:0003677(DNA binding);GO:0003682(chromatin binding);GO:0005634(nucleus);GO:0005737(cytoplasm);GO:0006334(nucleosome assembly);GO:0008283(cell proliferation);GO:0010311(lateral root formation);GO:0016444(somatic cell DNA recombination);GO:0030154(cell differentiation);GO:0042393(histone binding)	NA	NA	NA	NAP1-related protein 2-like [Cucurbita moschata]	NA	24.4398	28.5578	21.2804	5.52622	4.69064	3.3529	5.47378	2.45254	9.96451e-18	2.69783e-16	up	yes
Cp4.1LG06g02830	GO:0005576(extracellular region)	NA	NA	NA	uncharacterized protein LOC111796478 [Cucurbita pepo subsp. pepo]	NA	42.0416	49.7515	37.6798	9.24742	11.5658	9.65746	4.2491	2.08716	1.11192e-17	3.00654e-16	up	yes
Cp4.1LG02g00380	GO:0004332(fructose-bisphosphate aldolase activity);GO:0005515(protein binding);GO:0005737(cytoplasm);GO:0005829(cytosol);GO:0006094(gluconeogenesis);GO:0006096(glycolytic process);GO:0009507(chloroplast)	00010(Glycolysis / Gluconeogenesis);00030(Pentose phosphate pathway);00051(Fructose and mannose metabolism);00710(Carbon fixation in photosynthetic organisms)	K01623	EC:4.1.2.13	Uridine kinase-like protein 4 [Glycine soja]	NA	116.632	99.1838	145.853	268.671	267.787	303.524	0.430567	-1.21569	1.13836e-17	3.07401e-16	down	yes
Cp4.1LG03g06810	GO:0008889(glycerophosphodiester phosphodiesterase activity);GO:0030643(cellular phosphate ion homeostasis);GO:0046475(glycerophospholipid catabolic process)	00564(Glycerophospholipid metabolism)	K18696	EC:3.1.4.46	glycerophosphodiester phosphodiesterase GDPD1, chloroplastic-like [Cucurbita pepo subsp. pepo]	NA	22.1657	42.1361	23.597	5.43997	2.81429	3.89576	7.23446	2.85489	1.16257e-17	3.1353e-16	up	yes
Cp4.1LG12g07710	GO:0005886(plasma membrane);GO:0009416(response to light stimulus)	03050(Proteasome)	K03063	NA	root phototropism protein 3-like [Cucurbita pepo subsp. pepo]	NA	8.61483	5.35191	7.88568	26.1886	29.6413	17.1773	0.299318	-1.74025	1.16677e-17	3.14256e-16	down	yes
Cp4.1LG19g01480	GO:0005634(nucleus);GO:0046983(protein dimerization activity)	NA	NA	NA	uncharacterized protein LOC111786051 isoform X2 [Cucurbita pepo subsp. pepo]	NA	8.45054	7.41878	9.14667	36.982	28.3962	37.8124	0.242425	-2.04439	1.16993e-17	3.14698e-16	down	yes
Cp4.1LG08g11660	GO:0000495(box H/ACA snoRNA 3'-end processing);GO:0009982(pseudouridine synthase activity);GO:0031118(rRNA pseudouridine synthesis);GO:0031120(snRNA pseudouridine synthesis);GO:0031429(box H/ACA snoRNP complex);GO:1990481(mRNA pseudouridine synthesis)	03008(Ribosome biogenesis in eukaryotes)	K11131	EC:5.4.99.-	H/ACA ribonucleoprotein complex subunit 4-like [Cucurbita pepo subsp. pepo]	NA	23.6102	33.3274	19.2107	4.17162	3.23288	1.53963	8.51377	3.0898	1.17525e-17	3.1572e-16	up	yes
Cp4.1LG01g15320	GO:0003676(nucleic acid binding);GO:0005886(plasma membrane);GO:0006397(mRNA processing);GO:0009414(response to water deprivation)	03040(Spliceosome)	K12822	NA	RNA-binding protein 25-like isoform X1 [Cucurbita pepo subsp. pepo]	NA	6.95536	6.98592	6.96745	14.4386	14.3933	13.0651	0.49905	-1.00274	1.18664e-17	3.18367e-16	down	yes
Cp4.1LG08g01750	GO:0030173(integral component of Golgi membrane);GO:0030176(integral component of endoplasmic reticulum membrane);GO:0046964(3'-phosphoadenosine 5'-phosphosulfate transmembrane transporter activity)	NA	NA	NA	RNA polymerase I termination factor [Cucurbita pepo subsp. pepo]	NA	4.49259	5.31525	4.35269	13.1034	9.47685	10.1247	0.432978	-1.20763	1.20589e-17	3.23114e-16	down	yes
Cp4.1LG07g00610	GO:0003674(molecular_function);GO:0005634(nucleus);GO:0008150(biological_process)	00740(Riboflavin metabolism)	K00794	EC:2.5.1.78	ankyrin repeat protein SKIP35-like [Cucurbita pepo subsp. pepo]	NA	69.2758	68.1753	61.9954	18.6502	20.9944	19.6261	3.36501	1.75061	1.23295e-17	3.29937e-16	up	yes
Cp4.1LG13g00600	GO:0003677(DNA binding);GO:0009507(chloroplast);GO:0009570(chloroplast stroma);GO:0009941(chloroplast envelope)	NA	NA	NA	DNA-binding protein SMUBP-2-like [Cucurbita pepo subsp. pepo]	NA	26.5058	22.5064	30.6064	53.7389	68.8121	63.554	0.427815	-1.22494	1.2556e-17	3.35566e-16	down	yes
Cp4.1LG11g00470	GO:0005515(protein binding);GO:0005886(plasma membrane);GO:0007165(signal transduction);GO:0009507(chloroplast);GO:0009535(chloroplast thylakoid membrane);GO:0009579(thylakoid);GO:0009658(chloroplast organization);GO:0016020(membrane);GO:0016021(integral component of membrane);GO:0051205(protein insertion into membrane);GO:0072598(protein localization to chloroplast)	03060(Protein export)	K03217	NA	ALBINO3-like protein 1, chloroplastic isoform X1 [Cucurbita pepo subsp. pepo]	NA	17.7893	15.2201	18.1187	36.1954	33.9443	34.5967	0.48816	-1.03457	1.32442e-17	3.53503e-16	down	yes
Cp4.1LG03g15100	GO:0005886(plasma membrane);GO:0006508(proteolysis);GO:0008233(peptidase activity);GO:0016021(integral component of membrane)	NA	NA	NA	uncharacterized membrane protein At1g16860-like [Cucurbita pepo subsp. pepo]	NA	15.0378	15.2414	11.605	2.09607	2.51155	2.99677	5.50789	2.4615	1.33078e-17	3.54744e-16	up	yes
Cp4.1LG00g09150	GO:0009507(chloroplast)	NA	NA	NA	protein PHOTOSYSTEM I ASSEMBLY 2, chloroplastic-like [Cucurbita pepo subsp. pepo]	NA	83.339	82.2641	87.5044	172.265	161.908	156.711	0.515616	-0.95563	1.36795e-17	3.64185e-16	down	no
Cp4.1LG02g03800	GO:0003333(amino acid transmembrane transport);GO:0005886(plasma membrane);GO:0015171(amino acid transmembrane transporter activity)	NA	NA	NA	amino acid permease 6-like [Cucurbita pepo subsp. pepo]	NA	13.3635	10.3883	16.2876	31.1342	34.2159	44.4001	0.364823	-1.45473	1.39108e-17	3.69867e-16	down	yes
Cp4.1LG16g09070	GO:0005198(structural molecule activity);GO:0009507(chloroplast);GO:0009534(chloroplast thylakoid);GO:0009535(chloroplast thylakoid membrane);GO:0009941(chloroplast envelope);GO:0016020(membrane)	NA	NA	NA	probable plastid-lipid-associated protein 12, chloroplastic [Cucurbita pepo subsp. pepo]	NA	24.7713	18.5999	27.4034	53.9338	54.0674	55.3503	0.433265	-1.20668	1.40272e-17	3.72483e-16	down	yes
Cp4.1LG20g01770	GO:0003674(molecular_function);GO:0005634(nucleus);GO:0006351(transcription, DNA-templated);GO:0006355(regulation of transcription, DNA-templated);GO:0009651(response to salt stress)	NA	NA	NA	nascent polypeptide-associated complex subunit beta-like [Cucurbita pepo subsp. pepo]	NA	79.7613	87.2031	70.0915	24.2044	23.928	22.9477	3.33505	1.73771	1.43802e-17	3.81369e-16	up	yes
Cp4.1LG17g01600	GO:0003674(molecular_function);GO:0005634(nucleus)	03010(Ribosome)	K02930	NA	protein MARD1-like isoform X1 [Cucurbita pepo subsp. pepo]	NA	17.6417	13.37	19.9011	40.7856	45.3143	69.1983	0.327839	-1.60894	1.46278e-17	3.87441e-16	down	yes
Cp4.1LG18g06960	GO:0003674(molecular_function);GO:0005634(nucleus);GO:0008150(biological_process)	NA	NA	NA	uncharacterized protein LOC111780025 [Cucurbita pepo subsp. pepo]	NA	43.9847	38.1849	37.3354	13.0682	9.79209	9.04259	3.74591	1.90532	1.54146e-17	4.07544e-16	up	yes
Cp4.1LG07g00560	GO:0005515(protein binding);GO:0005886(plasma membrane);GO:0007165(signal transduction);GO:0009507(chloroplast);GO:0009535(chloroplast thylakoid membrane);GO:0009579(thylakoid);GO:0009658(chloroplast organization);GO:0016020(membrane);GO:0016021(integral component of membrane);GO:0051205(protein insertion into membrane);GO:0072598(protein localization to chloroplast)	03060(Protein export)	K03217	NA	ALBINO3-like protein 1, chloroplastic [Cucurbita pepo subsp. pepo]	NA	49.9136	46.0912	43.2237	10.2557	11.4336	5.68741	5.08564	2.34643	1.54261e-17	4.07544e-16	up	yes
Cp4.1LG13g10180	GO:0003333(amino acid transmembrane transport);GO:0015171(amino acid transmembrane transporter activity)	NA	NA	NA	amino acid transporter AVT1C-like [Cucurbita pepo subsp. pepo]	NA	16.6047	14.2822	26.9839	52.7423	62.5452	68.4544	0.314957	-1.66677	1.61755e-17	4.26799e-16	down	yes
Cp4.1LG09g02940	GO:0005737(cytoplasm);GO:0006979(response to oxidative stress);GO:0015031(protein transport)	04144(Endocytosis)	K19476	NA	uncharacterized protein LOC111801812 [Cucurbita pepo subsp. pepo]	NA	20.7699	24.754	21.768	55.7017	46.9089	40.2918	0.470894	-1.08653	1.66458e-17	4.38651e-16	down	yes
Cp4.1LG20g02070	GO:0005524(ATP binding);GO:0005739(mitochondrion);GO:0005783(endoplasmic reticulum);GO:0005886(plasma membrane);GO:0009409(response to cold);GO:0009414(response to water deprivation);GO:0009651(response to salt stress);GO:0009737(response to abscisic acid);GO:0010154(fruit development);GO:0010431(seed maturation);GO:0016021(integral component of membrane);GO:0016887(ATPase activity);GO:0031966(mi…	NA	NA	NA	AAA-ATPase At3g28580-like [Cucurbita pepo subsp. pepo]	NA	5.13242	9.55872	6.27511	1.0316	1.1394	1.37902	5.90595	2.56217	1.67522e-17	4.40894e-16	up	yes
Cp4.1LG03g13880	GO:0004843(thiol-dependent ubiquitin-specific protease activity);GO:0005634(nucleus);GO:0006281(DNA repair);GO:0006310(DNA recombination);GO:0070531(BRCA1-A complex);GO:0070536(protein K63-linked deubiquitination);GO:0070552(BRISC complex)	03440(Homologous recombination)	K11864	EC:3.4.19.-	lys-63-specific deubiquitinase BRCC36-like isoform X1 [Cucurbita pepo subsp. pepo]	NA	8.70436	7.48169	6.46823	1.22919	1.00904	0.941885	7.12372	2.83263	1.69308e-17	4.45028e-16	up	yes
Cp4.1LG10g06250	GO:0009507(chloroplast);GO:0009522(photosystem I);GO:0009534(chloroplast thylakoid);GO:0009535(chloroplast thylakoid membrane);GO:0009579(thylakoid);GO:0015979(photosynthesis);GO:0016020(membrane);GO:0016021(integral component of membrane);GO:0016168(chlorophyll binding)	00195(Photosynthesis)	K02698	NA	photosystem I reaction center subunit psaK, chloroplastic [Cucurbita pepo subsp. pepo]	NA	439.462	335.045	504.85	1009.87	943.797	994.753	0.433913	-1.20452	1.76733e-17	4.63957e-16	down	yes
Cp4.1LG05g02090	GO:0005215(transporter activity);GO:0005886(plasma membrane);GO:0006857(oligopeptide transport);GO:0010150(leaf senescence);GO:0010167(response to nitrate);GO:0015112(nitrate transmembrane transporter activity);GO:0015293(symporter activity);GO:0015386(potassium:proton antiporter activity);GO:0015706(nitrate transport);GO:0016020(membrane);GO:0016021(integral component of membrane);GO:0042128(nit…	NA	NA	NA	protein NRT1/ PTR FAMILY 7.3-like isoform X2 [Cucurbita pepo subsp. pepo]	NA	3.91304	4.16627	2.87651	9.42007	8.15064	8.15566	0.42586	-1.23155	1.79733e-17	4.71237e-16	down	yes
Cp4.1LG03g16540	GO:0005773(vacuole);GO:0005783(endoplasmic reticulum);GO:0005789(endoplasmic reticulum membrane);GO:0005886(plasma membrane);GO:0071458(integral component of cytoplasmic side of endoplasmic reticulum membrane);GO:0071782(endoplasmic reticulum tubular network);GO:0071786(endoplasmic reticulum tubular network organization)	NA	NA	NA	reticulon-like protein B5 [Cucurbita pepo subsp. pepo]	NA	46.3355	71.1405	41.5764	12.521	10.9087	12.7404	4.39735	2.13663	1.85214e-17	4.84994e-16	up	yes
Cp4.1LG09g02710	GO:0004012(phospholipid-translocating ATPase activity);GO:0005802(trans-Golgi network);GO:0005886(plasma membrane);GO:0048194(Golgi vesicle budding)	NA	NA	NA	putative phospholipid-transporting ATPase 9 isoform X1 [Cucurbita pepo subsp. pepo]	NA	8.87788	8.1777	9.07628	19.3934	16.4345	16.698	0.497504	-1.00722	1.8794e-17	4.91511e-16	down	yes
Cp4.1LG18g02970	GO:0004312(fatty acid synthase activity);GO:0004315(3-oxoacyl-[acyl-carrier-protein] synthase activity);GO:0006633(fatty acid biosynthetic process);GO:0006636(unsaturated fatty acid biosynthetic process);GO:0009507(chloroplast);GO:0009536(plastid);GO:0009570(chloroplast stroma);GO:0009631(cold acclimation);GO:0009793(embryo development ending in seed dormancy)	00061(Fatty acid biosynthesis);00780(Biotin metabolism)	K09458	EC:2.3.1.179	3-oxoacyl-[acyl-carrier-protein] synthase II, chloroplastic-like isoform X1 [Cucurbita pepo subsp. pepo]	NA	28.1666	25.8555	30.537	54.7038	63.9126	56.6772	0.482385	-1.05174	1.91255e-17	4.99551e-16	down	yes
Cp4.1LG05g02820	GO:0005737(cytoplasm);GO:0030001(metal ion transport);GO:0046914(transition metal ion binding);GO:0046916(cellular transition metal ion homeostasis)	NA	NA	NA	heavy metal-associated isoprenylated plant protein 3-like [Cucurbita pepo subsp. pepo]	NA	88.7566	98.6384	82.5358	25.0686	23.4135	28.5336	3.50488	1.80937	2.00736e-17	5.23655e-16	up	yes
Cp4.1LG09g05850	GO:0004124(cysteine synthase activity);GO:0005737(cytoplasm);GO:0006535(cysteine biosynthetic process from serine);GO:0030170(pyridoxal phosphate binding)	00920(Sulfur metabolism);00270(Cysteine and methionine metabolism)	K01738	EC:2.5.1.47	cysteine synthase-like isoform X1 [Cucurbita pepo subsp. pepo]	NA	84.8232	93.0407	84.3591	25.7968	26.7065	27.4516	3.27963	1.71353	2.07343e-17	5.40211e-16	up	yes
Cp4.1LG16g02790	GO:0004044(amidophosphoribosyltransferase activity);GO:0005829(cytosol);GO:0006164(purine nucleotide biosynthetic process);GO:0006189('de novo' IMP biosynthetic process);GO:0006541(glutamine metabolic process);GO:0009113(purine nucleobase biosynthetic process);GO:0009116(nucleoside metabolic process);GO:0009507(chloroplast);GO:0009532(plastid stroma);GO:0009570(chloroplast stroma);GO:0009658(chlo…	00230(Purine metabolism);00250(Alanine, aspartate and glutamate metabolism)	K00764	EC:2.4.2.14	amidophosphoribosyltransferase, chloroplastic-like [Cucurbita pepo subsp. pepo]	NA	12.9105	15.9564	15.1288	43.0629	49.568	27.1998	0.36715	-1.44556	2.1339e-17	5.55268e-16	down	yes
Cp4.1LG10g02170	GO:0004601(peroxidase activity);GO:0005576(extracellular region);GO:0006979(response to oxidative stress);GO:0020037(heme binding);GO:0042744(hydrogen peroxide catabolic process);GO:0046872(metal ion binding);GO:0055114(oxidation-reduction process)	00940(Phenylpropanoid biosynthesis)	K00430	EC:1.11.1.7	peroxidase 73-like [Cucurbita moschata]	NA	39.6085	39.6316	18.4159	2.93534	2.22625	0.790514	16.407	4.03624	2.17119e-17	5.63667e-16	up	yes
Cp4.1LG19g02590	GO:0003824(catalytic activity);GO:0005576(extracellular region);GO:0008150(biological_process)	NA	NA	NA	gamma-interferon-inducible lysosomal thiol reductase-like isoform X1 [Cucurbita pepo subsp. pepo]	NA	10.2947	13.7136	12.2896	32.3447	28.959	22.9909	0.430608	-1.21555	2.17161e-17	5.63667e-16	down	yes
Cp4.1LG10g11850	GO:0004019(adenylosuccinate synthase activity);GO:0005525(GTP binding);GO:0005829(cytosol);GO:0006167(AMP biosynthetic process);GO:0009152(purine ribonucleotide biosynthetic process);GO:0009507(chloroplast);GO:0009536(plastid);GO:0009570(chloroplast stroma);GO:0044208('de novo' AMP biosynthetic process);GO:0046040(IMP metabolic process);GO:0046686(response to cadmium ion);GO:0046872(metal ion bin…	00230(Purine metabolism);00250(Alanine, aspartate and glutamate metabolism)	K01939	EC:6.3.4.4	adenylosuccinate synthetase 2, chloroplastic-like [Cucurbita pepo subsp. pepo]	NA	46.8676	44.2165	49.4248	13.9775	14.0229	12.9098	3.43457	1.78013	2.17977e-17	5.65078e-16	up	yes
Cp4.1LG19g12210	GO:0005200(structural constituent of cytoskeleton);GO:0005515(protein binding);GO:0005524(ATP binding);GO:0005618(cell wall);GO:0005730(nucleolus);GO:0005737(cytoplasm);GO:0005739(mitochondrion);GO:0005829(cytosol);GO:0005856(cytoskeleton);GO:0005886(plasma membrane);GO:0007010(cytoskeleton organization);GO:0009416(response to light stimulus);GO:0009506(plasmodesma);GO:0009570(chloroplast stroma)…	NA	NA	NA	Actin 7 isoform 1 [Theobroma cacao]	NA	328.259	304.397	308.17	643.112	770.604	568.358	0.474667	-1.07501	2.18352e-17	5.65345e-16	down	yes
Cp4.1LG09g06790	GO:0000502(proteasome complex);GO:0004175(endopeptidase activity);GO:0004298(threonine-type endopeptidase activity);GO:0005634(nucleus);GO:0005829(cytosol);GO:0005839(proteasome core complex);GO:0006511(ubiquitin-dependent protein catabolic process);GO:0009507(chloroplast);GO:0010499(proteasomal ubiquitin-independent protein catabolic process);GO:0042742(defense response to bacterium);GO:0043161(…	03050(Proteasome)	K02726	EC:3.4.25.1	PREDICTED: proteasome subunit alpha type-2-A [Cucumis melo]	NA	185.49	186.877	135.245	49.1298	43.5226	48.2317	3.60304	1.84921	2.20631e-17	5.70532e-16	up	yes
Cp4.1LG12g02930	GO:0003674(molecular_function);GO:0008150(biological_process)	NA	NA	NA	uncharacterized protein LOC111807330 [Cucurbita pepo subsp. pepo]	NA	13.8718	15.7371	13.5209	36.4427	36.4123	48.8382	0.354415	-1.49649	2.22727e-17	5.75235e-16	down	yes
Cp4.1LG05g07080	GO:0005730(nucleolus);GO:0006364(rRNA processing);GO:0030687(preribosome, large subunit precursor);GO:0034399(nuclear periphery);GO:0042273(ribosomal large subunit biogenesis)	NA	NA	NA	probable rRNA-processing protein EBP2 homolog [Cucurbita pepo subsp. pepo]	NA	19.216	25.0927	18.073	4.6234	3.01148	2.96572	5.88472	2.55697	2.32476e-17	5.99666e-16	up	yes
Cp4.1LG14g02680	GO:0004176(ATP-dependent peptidase activity);GO:0005739(mitochondrion);GO:0006508(proteolysis);GO:0008237(metallopeptidase activity);GO:0009941(chloroplast envelope);GO:0010020(chloroplast fission)	NA	NA	NA	probable inactive ATP-dependent zinc metalloprotease FTSHI 1, chloroplastic [Cucurbita pepo subsp. pepo]	NA	15.069	14.6875	12.3642	3.96399	3.23791	2.55929	4.31512	2.1094	2.38849e-17	6.1499e-16	up	yes
Cp4.1LG01g09950	GO:0009107(lipoate biosynthetic process);GO:0009249(protein lipoylation);GO:0009507(chloroplast);GO:0016992(lipoate synthase activity)	00785(Lipoic acid metabolism)	K03644	EC:2.8.1.8	ferredoxin-thioredoxin reductase, variable chain, chloroplastic-like [Cucurbita pepo subsp. pepo]	NA	322.045	299.036	381.369	672.54	674.85	729.082	0.482766	-1.0506	2.3901e-17	6.1499e-16	down	yes
Cp4.1LG07g10370	GO:0003674(molecular_function);GO:0005634(nucleus);GO:0008150(biological_process);GO:0009505(plant-type cell wall)	NA	NA	NA	uncharacterized protein LOC111798069 [Cucurbita pepo subsp. pepo]	NA	8.87813	8.6601	5.79206	0.875849	0.676653	0.700887	10.3534	3.37204	2.48975e-17	6.39838e-16	up	yes
Cp4.1LG07g11560	GO:0006999(nuclear pore organization);GO:0017056(structural constituent of nuclear pore);GO:0044611(nuclear pore inner ring)	03013(RNA transport)	K14310	NA	nuclear pore complex protein NUP205 isoform X1 [Cucurbita pepo subsp. pepo]	NA	3.4638	3.36063	3.53921	0.464342	0.606485	0.447367	6.82629	2.7711	2.51541e-17	6.45632e-16	up	yes
Cp4.1LG01g07680	GO:0004707(MAP kinase activity);GO:0005524(ATP binding);GO:0005634(nucleus);GO:0005739(mitochondrion);GO:0005829(cytosol);GO:0007165(signal transduction);GO:0009738(abscisic acid-activated signaling pathway);GO:0010468(regulation of gene expression)	04016(MAPK signaling pathway - plant)	K20538	EC:2.7.11.24	cGMP-dependent kinase [Artemisia annua]	NA	22.1254	22.5664	20.9393	55.117	44.3677	38.6342	0.475179	-1.07346	2.70711e-17	6.93977e-16	down	yes
Cp4.1LG08g12060	GO:0003333(amino acid transmembrane transport);GO:0005886(plasma membrane);GO:0015171(amino acid transmembrane transporter activity)	04075(Plant hormone signal transduction)	K13946	NA	auxin transporter-like protein 2 [Cucurbita pepo subsp. pepo]	NA	8.03	6.2203	10.57	24.1483	19.4301	29.5682	0.339323	-1.55927	3.0454e-17	7.79734e-16	down	yes
Cp4.1LG08g01140	GO:0003735(structural constituent of ribosome);GO:0006412(translation)	NA	NA	NA	mitochondrial adenine nucleotide transporter ADNT1-like [Cucurbita pepo subsp. pepo]	NA	10.9967	9.53448	9.05768	24.7625	22.9241	20.4913	0.433994	-1.20425	3.08678e-17	7.89354e-16	down	yes
Cp4.1LG17g01940	GO:0004674(protein serine/threonine kinase activity);GO:0005622(intracellular);GO:0018105(peptidyl-serine phosphorylation);GO:0035556(intracellular signal transduction)	NA	NA	NA	serine/threonine-protein kinase tricorner-like [Cucurbita pepo subsp. pepo]	NA	30.6621	34.5876	25.9385	9.78232	7.69804	7.76699	3.61179	1.85271	3.11407e-17	7.95354e-16	up	yes
Cp4.1LG17g06280	GO:0005887(integral component of plasma membrane);GO:0015116(sulfate transmembrane transporter activity)	NA	NA	NA	sulfate transporter 3.1-like [Cucurbita pepo subsp. pepo]	NA	6.18503	6.28372	6.61378	14.8264	12.9423	13.9135	0.45781	-1.12718	3.13189e-17	7.9892e-16	down	yes
Cp4.1LG04g09030	GO:0003723(RNA binding);GO:0004525(ribonuclease III activity);GO:0005634(nucleus);GO:0005737(cytoplasm);GO:0016442(RISC complex);GO:0030422(production of siRNA involved in RNA interference)	NA	NA	NA	dicer-like protein 4 isoform X1 [Cucurbita pepo subsp. pepo]	NA	3.79427	5.18973	3.61667	0.695128	0.936293	0.794694	5.19376	2.37678	3.13871e-17	7.99676e-16	up	yes
Cp4.1LG05g13320	GO:0003333(amino acid transmembrane transport);GO:0015171(amino acid transmembrane transporter activity)	NA	NA	NA	amino acid transporter AVT3B-like [Cucurbita pepo subsp. pepo]	NA	33.5597	41.6195	31.1511	9.54281	8.97542	8.78132	3.89494	1.9616	3.36137e-17	8.54561e-16	up	yes
Cp4.1LG01g03590	GO:0000462(maturation of SSU-rRNA from tricistronic rRNA transcript (SSU-rRNA, 5.8S rRNA, LSU-rRNA));GO:0030515(snoRNA binding);GO:0030686(90S preribosome);GO:0032040(small-subunit processome);GO:0034455(t-UTP complex);GO:0045943(positive regulation of transcription by RNA polymerase I)	03008(Ribosome biogenesis in eukaryotes)	K14550	NA	uncharacterized protein At3g06530 [Cucurbita pepo subsp. pepo]	NA	2.75503	3.35905	2.39118	0.48004	0.308428	0.268513	8.04674	3.0084	3.36237e-17	8.54561e-16	up	yes
Cp4.1LG07g01200	GO:0003743(translation initiation factor activity);GO:0005525(GTP binding);GO:0005634(nucleus);GO:0005737(cytoplasm);GO:0006413(translational initiation);GO:0006446(regulation of translational initiation)	03013(RNA transport)	K03262	NA	probable eukaryotic translation initiation factor 5-1 [Cucurbita pepo subsp. pepo]	NA	13.2557	18.5864	16.8012	41.3113	42.6002	30.8252	0.423956	-1.23801	3.39244e-17	8.61147e-16	down	yes
Cp4.1LG09g04320	GO:0000209(protein polyubiquitination);GO:0005634(nucleus);GO:0005737(cytoplasm);GO:0030071(regulation of mitotic metaphase/anaphase transition);GO:0031145(anaphase-promoting complex-dependent catabolic process);GO:0031625(ubiquitin protein ligase binding);GO:0061630(ubiquitin protein ligase activity)	04120(Ubiquitin mediated proteolysis)	K06688	EC:2.3.2.23	probable ubiquitin-conjugating enzyme E2 C isoform X2 [Cucurbita pepo subsp. pepo]	NA	31.7014	28.0202	37.7783	76.6255	68.0765	105.321	0.389964	-1.35859	3.39826e-17	8.6157e-16	down	yes
Cp4.1LG17g03310	GO:0000400(four-way junction DNA binding);GO:0003700(DNA binding transcription factor activity);GO:0005634(nucleus);GO:0006338(chromatin remodeling);GO:0006351(transcription, DNA-templated);GO:0006355(regulation of transcription, DNA-templated);GO:0008134(transcription factor binding);GO:0009846(pollen germination);GO:0009860(pollen tube growth);GO:0019760(glucosinolate metabolic process);GO:0043…	NA	NA	NA	high mobility group B protein 15-like isoform X1 [Cucurbita pepo subsp. pepo]	NA	5.14839	4.19378	4.55122	10.119	13.459	12.4779	0.385329	-1.37584	3.44052e-17	8.71221e-16	down	yes
Cp4.1LG02g05030	GO:0005634(nucleus);GO:0005737(cytoplasm);GO:0019904(protein domain specific binding);GO:0045309(protein phosphorylated amino acid binding)	NA	NA	NA	14-3-3 protein 7-like isoform X2 [Cucurbita pepo subsp. pepo]	NA	15.2059	16.5367	15.5122	33.054	36.279	32.8008	0.462675	-1.11193	3.58027e-17	9.05502e-16	down	yes
Cp4.1LG19g10240	GO:0003700(DNA binding transcription factor activity);GO:0005634(nucleus);GO:0006351(transcription, DNA-templated);GO:0006355(regulation of transcription, DNA-templated);GO:0009733(response to auxin);GO:0009734(auxin-activated signaling pathway);GO:0043565(sequence-specific DNA binding)	04075(Plant hormone signal transduction)	K14484	NA	auxin-responsive protein IAA9-like isoform X2 [Cucurbita pepo subsp. pepo]	NA	7.42123	18.0941	6.349	0.655589	0.443688	0.355192	21.9079	4.45338	3.61096e-17	9.12153e-16	up	yes
Cp4.1LG12g01180	GO:0005515(protein binding);GO:0009055(electron transfer activity);GO:0009414(response to water deprivation);GO:0009507(chloroplast);GO:0009534(chloroplast thylakoid);GO:0009535(chloroplast thylakoid membrane);GO:0009644(response to high light intensity);GO:0009773(photosynthetic electron transport in photosystem I);GO:0010117(photoprotection);GO:0071484(cellular response to light intensity)	03013(RNA transport)	K03259	NA	protein PROTON GRADIENT REGULATION 5, chloroplastic-like [Cucurbita pepo subsp. pepo]	NA	109.727	93.3134	94.1428	239.109	221.584	172.826	0.469099	-1.09204	3.61954e-17	9.13207e-16	down	yes
Cp4.1LG16g08900	GO:0015131(oxaloacetate transmembrane transporter activity);GO:0015140(malate transmembrane transporter activity);GO:0016021(integral component of membrane);GO:0071423(malate transmembrane transport)	NA	NA	NA	dicarboxylate transporter 1, chloroplastic-like [Cucurbita pepo subsp. pepo]	NA	77.4444	87.739	86.8094	155.924	158.271	189.132	0.500654	-0.998113	3.89872e-17	9.82448e-16	down	no
Cp4.1LG01g01070	GO:0003674(molecular_function);GO:0005737(cytoplasm)	NA	NA	NA	COP1-interactive protein 1-like [Cucurbita pepo subsp. pepo]	NA	6.93746	10.6691	6.71685	18.2549	19.0676	19.1626	0.430616	-1.21552	3.98609e-17	1.00325e-15	down	yes
Cp4.1LG01g10190	GO:0003677(DNA binding);GO:0003700(DNA binding transcription factor activity);GO:0005515(protein binding);GO:0005634(nucleus);GO:0006351(transcription, DNA-templated);GO:0006355(regulation of transcription, DNA-templated)	04712(Circadian rhythm - plant)	K16221	NA	transcription factor TCP7-like [Cucurbita pepo subsp. pepo]	NA	5.59097	5.56093	7.74217	24.2618	23.897	20.7179	0.274317	-1.86608	4.00067e-17	1.0057e-15	down	yes
Cp4.1LG07g00800	GO:0003674(molecular_function);GO:0005739(mitochondrion);GO:0008150(biological_process)	NA	NA	NA	pentatricopeptide repeat-containing protein At1g26460, mitochondrial [Cucurbita pepo subsp. pepo]	NA	17.1864	18.1902	17.5528	5.25595	4.35799	4.24175	3.82004	1.93359	4.02014e-17	1.00937e-15	up	yes
Cp4.1LG04g07860	GO:0001055(RNA polymerase II activity);GO:0005665(DNA-directed RNA polymerase II, core complex)	00230(Purine metabolism);00240(Pyrimidine metabolism);03020(RNA polymerase)	K03011	NA	DNA-directed RNA polymerases II, IV and V subunit 3-like [Cucurbita moschata]	NA	75.0018	65.0368	60.7021	21.1003	16.7218	13.4634	3.91417	1.96871	4.03289e-17	1.01134e-15	up	yes
Cp4.1LG14g09300	GO:0004439(phosphatidylinositol-4,5-bisphosphate 5-phosphatase activity)	NA	NA	NA	putative dual specificity protein phosphatase DSP8 isoform X1 [Cucurbita pepo subsp. pepo]	NA	30.152	27.9214	27.8316	53.4348	57.8667	56.2893	0.512587	-0.964131	4.17548e-17	1.04584e-15	down	no
Cp4.1LG01g09490	GO:0003676(nucleic acid binding);GO:0003677(DNA binding);GO:0005634(nucleus);GO:0005737(cytoplasm);GO:0005829(cytosol);GO:0009507(chloroplast)	03040(Spliceosome);03013(RNA transport);03015(mRNA surveillance pathway)	K12875	NA	histone acetyltransferase KAT6A-like [Cucurbita pepo subsp. pepo]	NA	23.8245	23.7861	28.1627	50.4046	52.3934	49.2787	0.498257	-1.00504	4.42319e-17	1.10654e-15	down	yes
Cp4.1LG14g00740	GO:0003689(DNA clamp loader activity);GO:0005663(DNA replication factor C complex);GO:0006261(DNA-dependent DNA replication)	NA	NA	NA	protein STICHEL-like isoform X1 [Cucurbita pepo subsp. pepo]	NA	4.92182	4.86134	5.86639	1.11269	0.849981	0.948537	5.37561	2.42643	4.44504e-17	1.11067e-15	up	yes
Cp4.1LG17g00020	GO:0003677(DNA binding);GO:0005634(nucleus);GO:0006306(DNA methylation);GO:0008168(methyltransferase activity)	00040(Pentose and glucuronate interconversions)	K01213	EC:3.2.1.67	probable inactive DNA (cytosine-5)-methyltransferase DRM3 [Cucurbita pepo subsp. pepo]	NA	21.3783	19.6353	18.5029	5.36313	6.13962	5.56047	3.488	1.8024	4.74165e-17	1.18336e-15	up	yes
Cp4.1LG14g09360	GO:0005739(mitochondrion)	NA	NA	NA	uncharacterized protein LOC111809723 isoform X1 [Cucurbita pepo subsp. pepo]	NA	11.2233	11.0019	7.59155	0.702219	0.642621	0.646007	14.9769	3.90467	4.75572e-17	1.18544e-15	up	yes
Cp4.1LG20g00720	GO:0005794(Golgi apparatus);GO:0005829(cytosol);GO:0009832(plant-type cell wall biogenesis);GO:0033356(UDP-L-arabinose metabolic process);GO:0052691(UDP-arabinopyranose mutase activity)	00520(Amino sugar and nucleotide sugar metabolism)	K13379	EC:2.4.1.-;EC:5.4.99.30	probable UDP-arabinopyranose mutase 2 [Cucurbita pepo subsp. pepo]	NA	18.9302	24.2785	13.41	2.36571	3.30841	4.16902	5.7521	2.52409	4.7791e-17	1.18984e-15	up	yes
Cp4.1LG16g02190	GO:0004579(dolichyl-diphosphooligosaccharide-protein glycotransferase activity);GO:0005576(extracellular region);GO:0005730(nucleolus);GO:0005773(vacuole);GO:0005774(vacuolar membrane);GO:0005783(endoplasmic reticulum);GO:0005789(endoplasmic reticulum membrane);GO:0005794(Golgi apparatus);GO:0008250(oligosaccharyltransferase complex);GO:0009505(plant-type cell wall);GO:0009506(plasmodesma);GO:000…	00510(N-Glycan biosynthesis);04141(Protein processing in endoplasmic reticulum)	K12670	NA	dolichyl-diphosphooligosaccharide--protein glycosyltransferase 48 kDa subunit-like [Cucurbita pepo subsp. pepo]	NA	22.9348	26.0829	23.6907	6.72857	5.97498	6.63208	3.76033	1.91086	4.83881e-17	1.20326e-15	up	yes
Cp4.1LG04g04680	GO:0005515(protein binding);GO:0005622(intracellular);GO:0005623(cell);GO:0005786(signal recognition particle, endoplasmic reticulum targeting);GO:0009507(chloroplast);GO:0009535(chloroplast thylakoid membrane);GO:0009570(chloroplast stroma);GO:0009644(response to high light intensity);GO:0009941(chloroplast envelope);GO:0042802(identical protein binding);GO:0045038(protein import into chloroplas…	NA	NA	NA	signal recognition particle 43 kDa protein, chloroplastic-like [Cucurbita pepo subsp. pepo]	NA	78.8898	60.7004	85.3261	162.016	169.56	163.451	0.454352	-1.13812	4.8595e-17	1.20696e-15	down	yes
Cp4.1LG00g13950	GO:0005524(ATP binding);GO:0005739(mitochondrion);GO:0005783(endoplasmic reticulum);GO:0005886(plasma membrane);GO:0009409(response to cold);GO:0009414(response to water deprivation);GO:0009651(response to salt stress);GO:0009737(response to abscisic acid);GO:0010154(fruit development);GO:0010431(seed maturation);GO:0016021(integral component of membrane);GO:0016887(ATPase activity);GO:0031966(mi…	NA	NA	NA	AAA-ATPase ASD, mitochondrial-like [Cucurbita pepo subsp. pepo]	NA	26.3241	34.8366	22.7362	1.95802	2.22959	4.89355	9.23857	3.20767	4.87821e-17	1.21016e-15	up	yes
Cp4.1LG05g08060	GO:0005524(ATP binding);GO:0005739(mitochondrion);GO:0005829(cytosol);GO:0006457(protein folding);GO:0006458('de novo' protein folding);GO:0007005(mitochondrion organization);GO:0009507(chloroplast);GO:0009570(chloroplast stroma);GO:0009579(thylakoid);GO:0009658(chloroplast organization);GO:0009793(embryo development ending in seed dormancy);GO:0009941(chloroplast envelope);GO:0016020(membrane);G…	03018(RNA degradation)	K04077	NA	ruBisCO large subunit-binding protein subunit alpha [Cucurbita pepo subsp. pepo]	NA	207.756	279.19	190.537	64.5834	53.4455	37.5459	4.35472	2.12258	4.924e-17	1.22006e-15	up	yes
Cp4.1LG05g10960	GO:0005737(cytoplasm);GO:0008541(proteasome regulatory particle, lid subcomplex);GO:0031595(nuclear proteasome complex);GO:0043161(proteasome-mediated ubiquitin-dependent protein catabolic process)	03050(Proteasome)	K03035	NA	26S proteasome non-ATPase regulatory subunit 12 homolog A-like [Cucurbita maxima]	NA	91.9651	90.9867	80.4305	28.2832	25.3797	27.6796	3.23794	1.69508	5.11518e-17	1.26592e-15	up	yes
Cp4.1LG08g13300	GO:0004439(phosphatidylinositol-4,5-bisphosphate 5-phosphatase activity);GO:0005634(nucleus);GO:0005774(vacuolar membrane);GO:0007033(vacuole organization);GO:0016021(integral component of membrane);GO:0036092(phosphatidylinositol-3-phosphate biosynthetic process);GO:0042578(phosphoric ester hydrolase activity)	00562(Inositol phosphate metabolism);04070(Phosphatidylinositol signaling system)	K21797	EC:3.1.3.-	phosphoinositide phosphatase SAC3-like isoform X1 [Cucurbita pepo subsp. pepo]	NA	32.2406	35.7476	34.6156	61.6879	68.6992	64.9857	0.525169	-0.929146	5.13406e-17	1.26907e-15	down	no
Cp4.1LG11g03440	GO:0003755(peptidyl-prolyl cis-trans isomerase activity)	NA	NA	NA	peptidyl-prolyl cis-trans isomerase CYP95-like isoform X2 [Cucurbita pepo subsp. pepo]	NA	30.3313	29.443	29.6835	56.0262	58.8513	55.6436	0.524614	-0.930671	5.1414e-17	1.26937e-15	down	no
Cp4.1LG11g03600	GO:0004722(protein serine/threonine phosphatase activity);GO:0005515(protein binding);GO:0005634(nucleus);GO:0005737(cytoplasm);GO:0006470(protein dephosphorylation);GO:0009738(abscisic acid-activated signaling pathway);GO:0046872(metal ion binding)	04016(MAPK signaling pathway - plant);04075(Plant hormone signal transduction)	K14497	EC:3.1.3.16	probable protein phosphatase 2C 53 [Cucurbita pepo subsp. pepo]	NA	15.2012	15.2455	17.8482	31.8596	34.1263	31.5831	0.494983	-1.01455	5.34878e-17	1.319e-15	down	yes
Cp4.1LG10g00350	GO:0000786(nucleosome);GO:0003677(DNA binding);GO:0005634(nucleus);GO:0006334(nucleosome assembly);GO:0009414(response to water deprivation);GO:0031492(nucleosomal DNA binding)	NA	NA	NA	histone H1 [Cucurbita maxima]	NA	116.197	95.3106	94.4272	196.455	263.619	214.166	0.453747	-1.14004	5.40775e-17	1.33196e-15	down	yes
Cp4.1LG01g01390	GO:0005634(nucleus);GO:0005829(cytosol);GO:0008541(proteasome regulatory particle, lid subcomplex);GO:0043161(proteasome-mediated ubiquitin-dependent protein catabolic process);GO:0043248(proteasome assembly)	03050(Proteasome)	K03031	NA	26S proteasome non-ATPase regulatory subunit 8 homolog A-like [Cucurbita pepo subsp. pepo]	NA	87.5863	112.778	71.9292	22.8287	21.916	25.9979	3.84908	1.94451	5.48871e-17	1.3503e-15	up	yes
Cp4.1LG02g06660	GO:0004067(asparaginase activity);GO:0005737(cytoplasm);GO:0006508(proteolysis);GO:0006516(glycoprotein catabolic process);GO:0008798(beta-aspartyl-peptidase activity)	NA	NA	NA	probable isoaspartyl peptidase/L-asparaginase 2 [Cucurbita pepo subsp. pepo]	NA	24.3929	21.4336	5.4538	0.44961	0.475634	0.080599	50.9824	5.67193	5.64637e-17	1.38744e-15	up	yes
Cp4.1LG11g05500	GO:0000502(proteasome complex);GO:0004298(threonine-type endopeptidase activity);GO:0005634(nucleus);GO:0005737(cytoplasm);GO:0005773(vacuole);GO:0005774(vacuolar membrane);GO:0005829(cytosol);GO:0005839(proteasome core complex);GO:0006511(ubiquitin-dependent protein catabolic process);GO:0008233(peptidase activity);GO:0009651(response to salt stress);GO:0010043(response to zinc ion);GO:0010363(r…	03050(Proteasome)	K02738	EC:3.4.25.1	proteasome subunit beta type-6-like [Cucurbita moschata]	NA	53.167	55.6932	38.0716	12.179	10.7218	13.7033	4.01408	2.00507	5.7508e-17	1.41143e-15	up	yes
Cp4.1LG07g08470	GO:0005215(transporter activity);GO:0005381(iron ion transmembrane transporter activity);GO:0005886(plasma membrane);GO:0006879(cellular iron ion homeostasis);GO:0009941(chloroplast envelope);GO:0016020(membrane);GO:0016021(integral component of membrane);GO:0034755(iron ion transmembrane transport)	NA	NA	NA	solute carrier family 40 member 3, chloroplastic isoform X1 [Cucurbita pepo subsp. pepo]	NA	15.6496	15.7238	17.9794	30.3654	35.8967	37.4751	0.475748	-1.07173	5.9347e-17	1.45345e-15	down	yes
Cp4.1LG13g01710	GO:0005634(nucleus)	NA	NA	NA	heat stress transcription factor B-2b-like [Cucurbita pepo subsp. pepo]	NA	12.7327	16.2609	13.7069	27.1695	36.6848	46.0429	0.388549	-1.36383	5.93602e-17	1.45345e-15	down	yes
Cp4.1LG17g08540	GO:0008540(proteasome regulatory particle, base subcomplex);GO:0017025(TBP-class protein binding);GO:0030433(ubiquitin-dependent ERAD pathway);GO:0031595(nuclear proteasome complex);GO:0031597(cytosolic proteasome complex);GO:0036402(proteasome-activating ATPase activity);GO:0045899(positive regulation of RNA polymerase II transcriptional preinitiation complex assembly)	03050(Proteasome)	K03061	NA	26S proteasome regulatory subunit 7-like [Cucurbita moschata]	NA	114.844	127.765	96.2356	34.2622	33.9382	33.0029	3.34817	1.74337	5.95327e-17	1.45595e-15	up	yes
Cp4.1LG17g01310	GO:0005794(Golgi apparatus);GO:0016413(O-acetyltransferase activity);GO:0071554(cell wall organization or biogenesis)	NA	NA	NA	protein trichome birefringence-like 11 [Cucurbita pepo subsp. pepo]	NA	5.12257	4.58856	5.43037	14.1631	10.6902	13.9822	0.389888	-1.35887	6.01413e-17	1.4691e-15	down	yes
Cp4.1LG08g07200	GO:0005198(structural molecule activity);GO:0005783(endoplasmic reticulum);GO:0005789(endoplasmic reticulum membrane);GO:0005886(plasma membrane);GO:0016021(integral component of membrane)	NA	NA	NA	vesicle-associated protein 2-1-like isoform X1 [Cucurbita moschata]	NA	12.3834	17.6722	12.5296	32.2985	30.0287	32.898	0.447204	-1.16099	6.11466e-17	1.49191e-15	down	yes
Cp4.1LG04g11920	GO:0008422(beta-glucosidase activity);GO:0009651(response to salt stress);GO:0009725(response to hormone);GO:0019762(glucosinolate catabolic process)	NA	NA	NA	uncharacterized protein LOC111793344 [Cucurbita pepo subsp. pepo]	NA	228.027	227.378	220.588	78.2192	58.5129	65.9627	3.33503	1.7377	6.16846e-17	1.50326e-15	up	yes
Cp4.1LG12g07530	GO:0006952(defense response)	03013(RNA transport)	K03239	NA	protein LURP-one-related 5-like [Cucurbita pepo subsp. pepo]	NA	61.1681	64.1916	69.7572	140.924	128.629	115.56	0.506648	-0.980944	6.18416e-17	1.50532e-15	down	no
Cp4.1LG03g12870	GO:0005829(cytosol);GO:0006521(regulation of cellular amino acid metabolic process);GO:0009506(plasmodesma);GO:0009507(chloroplast);GO:0009735(response to cytokinin)	00500(Starch and sucrose metabolism)	K00688	EC:2.4.1.1	ACT domain-containing protein ACR4-like [Cucurbita pepo subsp. pepo]	NA	18.1296	13.2643	19.4188	40.206	36.6842	38.8878	0.438881	-1.1881	6.28095e-17	1.52709e-15	down	yes
Cp4.1LG13g08910	GO:0005737(cytoplasm);GO:0006950(response to stress);GO:0016787(hydrolase activity)	03010(Ribosome)	K02935	NA	universal stress protein A-like protein isoform X2 [Cucurbita moschata]	NA	50.3532	62.6941	41.4286	15.1448	11.9474	14.0937	3.75069	1.90716	6.75541e-17	1.64052e-15	up	yes
Cp4.1LG09g11500	GO:0004674(protein serine/threonine kinase activity);GO:0005737(cytoplasm);GO:0006468(protein phosphorylation)	NA	NA	NA	serine/threonine-protein kinase 16-like [Cucurbita pepo subsp. pepo]	NA	28.9296	35.5371	27.3376	8.65646	8.56882	5.95669	3.96016	1.98556	7.04786e-17	1.70954e-15	up	yes
Cp4.1LG09g01370	GO:0005515(protein binding);GO:0009507(chloroplast);GO:0010581(regulation of starch biosynthetic process);GO:0019252(starch biosynthetic process);GO:0030247(polysaccharide binding);GO:2001071(maltoheptaose binding)	NA	NA	NA	protein PTST homolog 2, chloroplastic-like isoform X1 [Cucurbita pepo subsp. pepo]	NA	6.28844	6.51475	7.66866	15.0628	14.6277	14.1185	0.467298	-1.09758	7.37669e-17	1.78721e-15	down	yes
Cp4.1LG03g02190	GO:0004042(acetyl-CoA:L-glutamate N-acetyltransferase activity);GO:0004358(glutamate N-acetyltransferase activity);GO:0006526(arginine biosynthetic process);GO:0006592(ornithine biosynthetic process)	00220(Arginine biosynthesis)	K00620	EC:2.3.1.35;EC:2.3.1.1	uncharacterized protein LOC111790413 [Cucurbita pepo subsp. pepo]	NA	20.1605	17.2815	22.3878	50.5599	36.3931	51.6791	0.431572	-1.21233	7.69878e-17	1.86307e-15	down	yes
Cp4.1LG15g06910	GO:0009416(response to light stimulus);GO:0009535(chloroplast thylakoid membrane);GO:0009768(photosynthesis, light harvesting in photosystem I);GO:0009941(chloroplast envelope);GO:0010287(plastoglobule);GO:0016168(chlorophyll binding);GO:0031409(pigment binding)	NA	NA	NA	putative calcium-transporting ATPase 13, plasma membrane-type [Cucurbita pepo subsp. pepo]	NA	321.437	276.528	352.869	620.382	631.383	711.848	0.484227	-1.04625	7.74525e-17	1.87169e-15	down	yes
Cp4.1LG11g09660	GO:0000154(rRNA modification);GO:0030515(snoRNA binding);GO:0031428(box C/D snoRNP complex);GO:0032040(small-subunit processome)	03008(Ribosome biogenesis in eukaryotes)	K14565	NA	probable nucleolar protein 5-2 [Cucurbita pepo subsp. pepo]	NA	33.9899	44.1589	32.4209	9.6043	6.42387	4.22568	5.4592	2.44869	7.75245e-17	1.87169e-15	up	yes
Cp4.1LG10g06290	GO:0000325(plant-type vacuole);GO:0005516(calmodulin binding);GO:0005524(ATP binding);GO:0005773(vacuole);GO:0005774(vacuolar membrane);GO:0008559(xenobiotic transmembrane transporting ATPase activity);GO:0016021(integral component of membrane);GO:0042626(ATPase activity, coupled to transmembrane movement of substances);GO:0055085(transmembrane transport);GO:1902417((+)-abscisic acid D-glucopyran…	02010(ABC transporters)	K05666	NA	ABC transporter C family member 12-like isoform X3 [Cucurbita pepo subsp. pepo]	NA	11.682	9.91892	14.2723	24.4808	27.0745	29.8121	0.440879	-1.18155	7.8266e-17	1.88739e-15	down	yes
Cp4.1LG03g12850	GO:0003677(DNA binding);GO:0003700(DNA binding transcription factor activity);GO:0005515(protein binding);GO:0005634(nucleus);GO:0006351(transcription, DNA-templated);GO:0007275(multicellular organism development);GO:0009651(response to salt stress);GO:0009737(response to abscisic acid);GO:0010089(xylem development);GO:0010150(leaf senescence);GO:0016032(viral process);GO:0045892(negative regulat…	NA	NA	NA	NAC domain-containing protein 83-like [Cucurbita pepo subsp. pepo]	NA	4.77689	6.44176	5.45235	33.336	19.9513	13.9062	0.248104	-2.01098	7.89831e-17	1.90247e-15	down	yes
Cp4.1LG12g03380	GO:0008422(beta-glucosidase activity);GO:1901657(glycosyl compound metabolic process)	00561(Glycerolipid metabolism)	K21362	EC:2.4.1.184	beta-glucosidase-like SFR2, chloroplastic [Cucurbita pepo subsp. pepo]	NA	4.41333	6.67016	6.11177	13.8076	21.5401	19.0522	0.31609	-1.66159	8.14441e-17	1.95948e-15	down	yes
Cp4.1LG05g11360	GO:0004497(monooxygenase activity);GO:0044550(secondary metabolite biosynthetic process)	00906(Carotenoid biosynthesis)	K09838	EC:1.14.15.21	zeaxanthin epoxidase, chloroplastic [Cucurbita pepo subsp. pepo]	NA	217.457	236.791	255.627	441.897	490.421	446.574	0.514815	-0.957873	8.56688e-17	2.05873e-15	down	no
Cp4.1LG01g06480	GO:0005737(cytoplasm);GO:0008150(biological_process)	NA	NA	NA	helicase SEN1-like [Cucurbita pepo subsp. pepo]	NA	10.5494	16.1869	4.81393	1.14439	0.521901	0.616041	13.8237	3.78907	9.15705e-17	2.19603e-15	up	yes
Cp4.1LG05g13240	GO:0004674(protein serine/threonine kinase activity);GO:0005634(nucleus);GO:0005737(cytoplasm);GO:0005886(plasma membrane);GO:0035556(intracellular signal transduction)	NA	NA	NA	phototropin-2-like [Cucurbita pepo subsp. pepo]	NA	6.19074	8.76173	8.61922	15.9479	19.3034	24.4745	0.394665	-1.3413	9.15941e-17	2.19603e-15	down	yes
Cp4.1LG01g00520	GO:0003674(molecular_function);GO:0005634(nucleus);GO:0008150(biological_process);GO:0009507(chloroplast);GO:0009535(chloroplast thylakoid membrane)	NA	NA	NA	uncharacterized protein LOC111790947 isoform X1 [Cucurbita pepo subsp. pepo]	NA	45.7051	36.0307	40.1688	81.5352	92.1817	81.0908	0.478418	-1.06366	9.54444e-17	2.28571e-15	down	yes
Cp4.1LG10g06650	GO:0009507(chloroplast)	NA	NA	NA	uncharacterized protein LOC111803536 isoform X1 [Cucurbita pepo subsp. pepo]	NA	12.8721	15.6671	15.3157	36.083	33.6749	25.4978	0.460391	-1.11907	9.65383e-17	2.30924e-15	down	yes
Cp4.1LG15g06100	GO:0005739(mitochondrion);GO:0006457(protein folding);GO:0030150(protein import into mitochondrial matrix);GO:0050821(protein stabilization);GO:0051087(chaperone binding)	NA	NA	NA	uncharacterized protein LOC111468074 [Cucurbita maxima]	NA	26.3583	28.4035	29.746	57.7305	51.5646	53.3952	0.51944	-0.944972	9.91345e-17	2.36861e-15	down	no
Cp4.1LG06g03360	GO:0004674(protein serine/threonine kinase activity);GO:0005737(cytoplasm);GO:0006468(protein phosphorylation)	04016(MAPK signaling pathway - plant)	K20716	NA	E3 ubiquitin-protein ligase KEG [Cucurbita pepo subsp. pepo]	NA	17.9246	18.6884	20.7932	37.5313	42.4546	35.1209	0.498722	-1.00369	1.06957e-16	2.55256e-15	down	yes
Cp4.1LG01g02760	GO:0005739(mitochondrion);GO:0006508(proteolysis);GO:0008237(metallopeptidase activity);GO:0009408(response to heat);GO:0009644(response to high light intensity);GO:0016021(integral component of membrane);GO:0031969(chloroplast membrane);GO:0042542(response to hydrogen peroxide)	NA	NA	NA	probable zinc metallopeptidase EGY3, chloroplastic [Cucurbita pepo subsp. pepo]	NA	4.09374	4.63697	3.46211	10.7906	8.166	12.4079	0.388746	-1.3631	1.07578e-16	2.56443e-15	down	yes
Cp4.1LG04g03850	GO:0000462(maturation of SSU-rRNA from tricistronic rRNA transcript (SSU-rRNA, 5.8S rRNA, LSU-rRNA));GO:0005730(nucleolus);GO:0032040(small-subunit processome);GO:0080008(Cul4-RING E3 ubiquitin ligase complex)	NA	NA	NA	DDB1- and CUL4-associated factor 13-like [Cucurbita pepo subsp. pepo]	NA	15.604	18.7849	14.0651	3.19426	3.317	1.93239	5.73851	2.52068	1.09732e-16	2.61279e-15	up	yes
Cp4.1LG05g03660	GO:0005507(copper ion binding);GO:0005576(extracellular region);GO:0005768(endosome);GO:0005773(vacuole);GO:0005794(Golgi apparatus);GO:0005802(trans-Golgi network);GO:0008131(primary amine oxidase activity);GO:0016021(integral component of membrane);GO:0048038(quinone binding);GO:0055114(oxidation-reduction process)	00260(Glycine, serine and threonine metabolism);00350(Tyrosine metabolism);00360(Phenylalanine metabolism);00410(beta-Alanine metabolism);00950(Isoquinoline alkaloid biosynthesis);00960(Tropane, piperidine and pyridine alkaloid biosynthesis)	K00276	EC:1.4.3.21	primary amine oxidase-like [Cucurbita pepo subsp. pepo]	NA	8.37549	7.42621	6.56191	17.209	14.4299	15.4642	0.47478	-1.07467	1.17599e-16	2.7934e-15	down	yes
Cp4.1LG10g10860	GO:0005634(nucleus);GO:0016021(integral component of membrane);GO:0019706(protein-cysteine S-palmitoyltransferase activity);GO:0030659(cytoplasmic vesicle membrane)	NA	NA	NA	probable protein S-acyltransferase 1 [Cucurbita pepo subsp. pepo]	NA	14.2968	16.1779	19.8804	34.5648	34.2959	38.7501	0.467937	-1.09561	1.17676e-16	2.7934e-15	down	yes
Cp4.1LG09g04390	GO:0005509(calcium ion binding);GO:0005544(calcium-dependent phospholipid binding);GO:0005773(vacuole);GO:0009408(response to heat);GO:0009409(response to cold);GO:0009414(response to water deprivation);GO:0009507(chloroplast);GO:0009651(response to salt stress);GO:0009986(cell surface)	NA	NA	NA	PREDICTED: annexin A6 [Cucumis sativus]	NA	20.6068	25.2388	15.6412	5.16962	4.35215	3.58141	4.69251	2.23036	1.17751e-16	2.7934e-15	up	yes
Cp4.1LG00g09160	GO:0005737(cytoplasm);GO:0005829(cytosol);GO:0006457(protein folding);GO:0009507(chloroplast);GO:0009535(chloroplast thylakoid membrane);GO:0010598(NAD(P)H dehydrogenase complex (plastoquinone));GO:0016021(integral component of membrane);GO:0016491(oxidoreductase activity);GO:0048038(quinone binding);GO:0055114(oxidation-reduction process)	NA	NA	NA	NAD(P)H-quinone oxidoreductase subunit T, chloroplastic-like [Cucurbita pepo subsp. pepo]	NA	75.7062	55.3467	85.5445	156.368	178.97	188.172	0.413741	-1.2732	1.17857e-16	2.7934e-15	down	yes
Cp4.1LG11g08820	GO:0003674(molecular_function);GO:0005634(nucleus);GO:0008150(biological_process)	NA	NA	NA	uncharacterized protein LOC111804739 [Cucurbita pepo subsp. pepo]	NA	4.91333	7.87784	6.05786	19.2221	16.2162	22.5356	0.32513	-1.62091	1.19011e-16	2.81754e-15	down	yes
Cp4.1LG16g05640	GO:0000302(response to reactive oxygen species);GO:0004130(cytochrome-c peroxidase activity);GO:0004601(peroxidase activity);GO:0005618(cell wall);GO:0005737(cytoplasm);GO:0005794(Golgi apparatus);GO:0005829(cytosol);GO:0005886(plasma membrane);GO:0006979(response to oxidative stress);GO:0009408(response to heat);GO:0009506(plasmodesma);GO:0009507(chloroplast);GO:0009570(chloroplast stroma);GO:00…	00053(Ascorbate and aldarate metabolism);00480(Glutathione metabolism)	K00434	EC:1.11.1.11	L-ascorbate peroxidase, cytosolic-like [Cucurbita pepo subsp. pepo]	NA	12.0175	24.876	13.4993	1.17732	1.77354	0.75789	13.5876	3.76422	1.24744e-16	2.94989e-15	up	yes
Cp4.1LG01g14880	GO:0005634(nucleus)	04075(Plant hormone signal transduction)	K14492	NA	LOW QUALITY PROTEIN: two-component response regulator ORR11-like [Cucurbita moschata]	NA	5.18589	6.45238	7.18868	17.0218	16.8491	15.6251	0.380373	-1.39451	1.25174e-16	2.9567e-15	down	yes
Cp4.1LG15g02130	GO:0003677(DNA binding);GO:0003700(DNA binding transcription factor activity);GO:0005515(protein binding);GO:0005634(nucleus);GO:0006351(transcription, DNA-templated);GO:0009269(response to desiccation);GO:0009611(response to wounding);GO:0009737(response to abscisic acid);GO:0009738(abscisic acid-activated signaling pathway);GO:0009753(response to jasmonic acid);GO:0009867(jasmonic acid mediated…	04016(MAPK signaling pathway - plant);04075(Plant hormone signal transduction)	K13422	NA	transcription factor MYC4-like [Cucurbita pepo subsp. pepo]	NA	6.3414	6.97029	5.67162	15.8277	13.0073	17.7123	0.407828	-1.29397	1.30714e-16	3.08404e-15	down	yes
Cp4.1LG03g12130	GO:0003954(NADH dehydrogenase activity);GO:0009060(aerobic respiration);GO:0010181(FMN binding);GO:0051287(NAD binding);GO:0051539(4 iron, 4 sulfur cluster binding)	NA	NA	NA	diacylglycerol O-acyltransferase 3, cytosolic-like [Cucurbita pepo subsp. pepo]	NA	6.11789	8.54576	4.17594	20.417	18.1674	28.6112	0.280369	-1.8346	1.38833e-16	3.27189e-15	down	yes
Cp4.1LG12g08660	GO:0003723(RNA binding);GO:0005737(cytoplasm);GO:0006396(RNA processing);GO:0008173(RNA methyltransferase activity);GO:0009409(response to cold)	04712(Circadian rhythm - plant)	K12125	NA	uncharacterized protein LOC111806721 [Cucurbita pepo subsp. pepo]	NA	10.1849	8.30221	9.14127	1.70205	2.01027	2.0381	4.80459	2.26441	1.43727e-16	3.38337e-15	up	yes
Cp4.1LG05g03580	GO:0005576(extracellular region);GO:0005739(mitochondrion);GO:0007568(aging);GO:0099402(plant organ development)	NA	NA	NA	tetraspanin-10-like [Cucurbita pepo subsp. pepo]	NA	2.4379	2.54789	2.9469	0.0001	0.0001	0.0001	26442.3	14.6906	1.50594e-16	3.541e-15	up	yes
Cp4.1LG02g01390	GO:0003723(RNA binding);GO:0005515(protein binding);GO:0005739(mitochondrion);GO:0006397(mRNA processing);GO:0080156(mitochondrial mRNA modification)	NA	NA	NA	organelle RRM domain-containing protein 2, mitochondrial-like [Cucurbita pepo subsp. pepo]	NA	15.2559	19.277	13.933	2.43182	2.02933	2.58059	6.88265	2.78296	1.52488e-16	3.58147e-15	up	yes
Cp4.1LG15g00990	GO:0003735(structural constituent of ribosome);GO:0022625(cytosolic large ribosomal subunit);GO:0070180(large ribosomal subunit rRNA binding)	03010(Ribosome)	K02894	NA	BnaC08g50110D [Brassica napus]	NA	22.4161	24.8383	22.7802	6.24035	6.39365	4.63307	4.05596	2.02004	1.54962e-16	3.63547e-15	up	yes
Cp4.1LG19g08790	GO:0003994(aconitate hydratase activity);GO:0005507(copper ion binding);GO:0005737(cytoplasm);GO:0005739(mitochondrion);GO:0005773(vacuole);GO:0005829(cytosol);GO:0005886(plasma membrane);GO:0006099(tricarboxylic acid cycle);GO:0006101(citrate metabolic process);GO:0006102(isocitrate metabolic process);GO:0008152(metabolic process);GO:0009506(plasmodesma);GO:0009651(response to salt stress);GO:00…	00020(Citrate cycle (TCA cycle));00630(Glyoxylate and dicarboxylate metabolism)	K01681	EC:4.2.1.3	aconitate hydratase-like [Cucurbita pepo subsp. pepo]	NA	6.37528	5.52594	2.39005	0.078295	0.299289	0.183524	25.4697	4.67071	1.60268e-16	3.75571e-15	up	yes
Cp4.1LG17g10070	GO:0005534(galactose binding);GO:0005575(cellular_component);GO:0017148(negative regulation of translation);GO:0030598(rRNA N-glycosylase activity);GO:0045807(positive regulation of endocytosis)	NA	NA	NA	type I ribosome-inactivating protein trichoanguina-like [Cucurbita pepo subsp. pepo]	NA	18.646	19.7736	41.5519	1.88355	3.44438	2.67584	9.99174	3.32074	1.73122e-16	4.05235e-15	up	yes
Cp4.1LG02g13650	GO:0005515(protein binding);GO:0005774(vacuolar membrane);GO:0009507(chloroplast);GO:0009536(plastid);GO:0009658(chloroplast organization);GO:0009735(response to cytokinin);GO:0009941(chloroplast envelope);GO:0010006(Toc complex);GO:0015450(P-P-bond-hydrolysis-driven protein transmembrane transporter activity);GO:0016020(membrane);GO:0031359(integral component of chloroplast outer membrane);GO:00…	NA	NA	NA	protein TOC75-3, chloroplastic-like [Cucurbita pepo subsp. pepo]	NA	30.8094	33.5042	34.4822	10.7052	8.88632	6.76179	3.7489	1.90647	1.73756e-16	4.06259e-15	up	yes
Cp4.1LG03g16600	GO:0003674(molecular_function);GO:0005634(nucleus);GO:0008150(biological_process)	NA	NA	NA	uncharacterized protein LOC111790065 isoform X2 [Cucurbita pepo subsp. pepo]	NA	12.8228	13.5789	9.93851	3.22771	3.62736	3.13851	3.63636	1.86249	1.74226e-16	4.06901e-15	up	yes
Cp4.1LG11g10310	NA	NA	NA	NA	nucleolin-like [Cucurbita pepo subsp. pepo]	NA	29.4189	28.7225	23.5791	3.66395	2.77082	1.91164	9.79109	3.29147	1.80167e-16	4.20301e-15	up	yes
Cp4.1LG03g01610	GO:0003723(RNA binding);GO:0003729(mRNA binding);GO:0006397(mRNA processing);GO:0008266(poly(U) RNA binding);GO:0009409(response to cold);GO:0009507(chloroplast);GO:0009534(chloroplast thylakoid);GO:0009535(chloroplast thylakoid membrane);GO:0009570(chloroplast stroma);GO:0009579(thylakoid);GO:0009737(response to abscisic acid);GO:0009941(chloroplast envelope);GO:0010319(stromule);GO:0045087(inna…	NA	NA	NA	29 kDa ribonucleoprotein A, chloroplastic-like [Cucurbita pepo subsp. pepo]	NA	765.142	762.157	711.947	258.684	211.401	172.934	3.4824	1.80008	1.82863e-16	4.26111e-15	up	yes
Cp4.1LG01g13660	NA	NA	NA	NA	ethylene-responsive transcription factor ERF118-like [Cucurbita pepo subsp. pepo]	NA	13.493	16.9034	10.9868	0.309439	0.522895	0.781702	25.6396	4.6803	1.85585e-16	4.31969e-15	up	yes
Cp4.1LG18g06000	GO:0005634(nucleus);GO:0009416(response to light stimulus);GO:0009909(regulation of flower development)	04712(Circadian rhythm - plant)	K12135	NA	zinc finger protein CONSTANS-LIKE 5-like [Cucurbita pepo subsp. pepo]	NA	79.7072	54.9331	98.391	201.792	185.197	225.082	0.380726	-1.39318	1.90859e-16	4.43746e-15	down	yes
Cp4.1LG06g03350	GO:0000151(ubiquitin ligase complex);GO:0004842(ubiquitin-protein transferase activity);GO:0016567(protein ubiquitination);GO:0043130(ubiquitin binding)	NA	NA	NA	uncharacterized protein LOC111797286 [Cucurbita pepo subsp. pepo]	NA	6.9973	7.80663	7.69695	14.6636	14.3867	13.5493	0.528194	-0.920861	1.93101e-16	4.48372e-15	down	no
Cp4.1LG12g10400	GO:0008150(biological_process);GO:0009507(chloroplast)	NA	NA	NA	protein KINESIN LIGHT CHAIN-RELATED 1 [Cucurbita pepo subsp. pepo]	NA	5.98608	7.88452	4.37981	0.544322	0.182314	0.442436	15.611	3.96449	1.9328e-16	4.48372e-15	up	yes
Cp4.1LG03g13720	NA	NA	NA	NA	uncharacterized protein LOC111791169 [Cucurbita pepo subsp. pepo]	NA	21.9883	20.0201	28.0732	56.2614	50.6407	54.1473	0.435156	-1.20039	1.9387e-16	4.49237e-15	down	yes
Cp4.1LG13g02330	GO:0005634(nucleus);GO:0007165(signal transduction);GO:0035091(phosphatidylinositol binding)	NA	NA	NA	VAN3-binding protein-like [Cucurbita pepo subsp. pepo]	NA	13.1014	9.92493	17.9102	1.2983	1.35957	1.13023	10.8066	3.43385	1.94537e-16	4.50153e-15	up	yes
Cp4.1LG13g06750	GO:0003674(molecular_function);GO:0009507(chloroplast);GO:0016021(integral component of membrane)	NA	NA	NA	GDT1-like protein 4 [Cucurbita pepo subsp. pepo]	NA	16.1798	13.1797	18.1227	37.1759	35.165	30.6548	0.461012	-1.11712	1.94699e-16	4.50153e-15	down	yes
Cp4.1LG13g06690	GO:0003677(DNA binding);GO:0003700(DNA binding transcription factor activity);GO:0005634(nucleus);GO:0006351(transcription, DNA-templated);GO:0006355(regulation of transcription, DNA-templated);GO:0009873(ethylene-activated signaling pathway)	04626(Plant-pathogen interaction)	K13434	NA	ethylene-responsive transcription factor ERF118-like [Cucurbita pepo subsp. pepo]	NA	39.3596	35.8638	42.5914	12.8482	8.22882	7.61848	4.10568	2.03762	1.97839e-16	4.56903e-15	up	yes
Cp4.1LG20g01250	GO:0002229(defense response to oomycetes);GO:0003700(DNA binding transcription factor activity);GO:0005516(calmodulin binding);GO:0005634(nucleus);GO:0006351(transcription, DNA-templated);GO:0006355(regulation of transcription, DNA-templated);GO:0009617(response to bacterium);GO:0009626(plant-type hypersensitive response);GO:0010112(regulation of systemic acquired resistance);GO:0010224(response …	NA	NA	NA	protein SAR DEFICIENT 1-like [Cucurbita pepo subsp. pepo]	NA	4.25493	7.61015	3.80938	0.282929	0.232636	0.092104	25.7944	4.68899	1.99344e-16	4.59866e-15	up	yes
Cp4.1LG16g02770	GO:0004332(fructose-bisphosphate aldolase activity);GO:0006094(gluconeogenesis);GO:0006096(glycolytic process);GO:0006098(pentose-phosphate shunt);GO:0009507(chloroplast);GO:0009570(chloroplast stroma);GO:0009579(thylakoid);GO:0009737(response to abscisic acid);GO:0009941(chloroplast envelope);GO:0010287(plastoglobule);GO:0016020(membrane);GO:0046686(response to cadmium ion);GO:0048046(apoplast)	00010(Glycolysis / Gluconeogenesis);00030(Pentose phosphate pathway);00051(Fructose and mannose metabolism);00710(Carbon fixation in photosynthetic organisms)	K01623	EC:4.1.2.13	fructose-bisphosphate aldolase 1, chloroplastic isoform X1 [Cucurbita pepo subsp. pepo]	NA	38.3108	24.1086	39.1266	96.1797	89.3319	75.2975	0.38935	-1.36086	2.00982e-16	4.63129e-15	down	yes
Cp4.1LG10g12050	GO:0000159(protein phosphatase type 2A complex);GO:0004721(phosphoprotein phosphatase activity);GO:0004722(protein serine/threonine phosphatase activity);GO:0005515(protein binding);GO:0005634(nucleus);GO:0005730(nucleolus);GO:0005737(cytoplasm);GO:0005829(cytosol);GO:0006470(protein dephosphorylation);GO:0006952(defense response);GO:0046872(metal ion binding)	03015(mRNA surveillance pathway);04136(Autophagy - other eukaryotes)	K04382	EC:3.1.3.16	PREDICTED: serine/threonine-protein phosphatase PP2A-3 catalytic subunit [Cucumis melo]	NA	51.2724	41.9502	59.4925	109.075	112.462	106.334	0.465777	-1.10229	2.04195e-16	4.70011e-15	down	yes
Cp4.1LG11g03590	GO:0003774(motor activity);GO:0003779(actin binding);GO:0005515(protein binding);GO:0005516(calmodulin binding);GO:0005524(ATP binding);GO:0005634(nucleus);GO:0005737(cytoplasm);GO:0007097(nuclear migration);GO:0016459(myosin complex);GO:0030048(actin filament-based movement);GO:0031965(nuclear membrane);GO:2000769(regulation of establishment or maintenance of cell polarity regulating cell shape)	NA	NA	NA	myosin-15 [Cucurbita pepo subsp. pepo]	NA	6.79339	7.28991	7.16162	1.96349	1.82395	1.70204	3.87011	1.95238	2.17906e-16	5.01015e-15	up	yes
Cp4.1LG18g03280	GO:0000815(ESCRT III complex);GO:0005515(protein binding);GO:0005770(late endosome);GO:0005771(multivesicular body);GO:0007034(vacuolar transport);GO:0010008(endosome membrane);GO:0015031(protein transport);GO:0016192(vesicle-mediated transport);GO:0070676(intralumenal vesicle formation)	04144(Endocytosis)	K12191	NA	vacuolar protein sorting-associated protein 2 homolog 1-like [Cucurbita pepo subsp. pepo]	NA	43.3388	60.1487	36.2787	9.38874	9.33234	12.526	4.47293	2.16122	2.21086e-16	5.07763e-15	up	yes
Cp4.1LG05g13490	GO:0005089(Rho guanyl-nucleotide exchange factor activity);GO:0005515(protein binding);GO:0005634(nucleus);GO:0005829(cytosol);GO:0009860(pollen tube growth);GO:0016324(apical plasma membrane);GO:0080092(regulation of pollen tube growth)	NA	NA	NA	rop guanine nucleotide exchange factor 1-like [Cucurbita pepo subsp. pepo]	NA	13.6735	12.4929	9.08135	1.12576	1.68633	1.88985	7.49644	2.90621	2.2377e-16	5.13359e-15	up	yes
Cp4.1LG11g03220	GO:0003676(nucleic acid binding);GO:0003723(RNA binding);GO:0003887(DNA-directed DNA polymerase activity);GO:0003968(RNA-directed 5'-3' RNA polymerase activity);GO:0005634(nucleus);GO:0009616(virus induced gene silencing);GO:0010267(production of ta-siRNAs involved in RNA interference);GO:0016246(RNA interference);GO:0016441(posttranscriptional gene silencing);GO:0030422(production of siRNA invol…	NA	NA	NA	RNA-dependent RNA polymerase 6 [Cucurbita pepo subsp. pepo]	NA	3.30238	4.36009	3.53626	0.319675	0.443016	0.546855	8.55161	3.0962	2.2419e-16	5.13755e-15	up	yes
Cp4.1LG05g12880	GO:0004332(fructose-bisphosphate aldolase activity);GO:0005737(cytoplasm)	00010(Glycolysis / Gluconeogenesis);00030(Pentose phosphate pathway);00051(Fructose and mannose metabolism);00710(Carbon fixation in photosynthetic organisms)	K01623	EC:4.1.2.13	fructose-bisphosphate aldolase 1, chloroplastic [Cucurbita maxima]	NA	2490.4	2400.76	2485.2	4402.07	4725	4520.64	0.540483	-0.887679	2.28921e-16	5.23851e-15	down	no
Cp4.1LG20g01890	GO:0003700(DNA binding transcription factor activity);GO:0005634(nucleus);GO:0006351(transcription, DNA-templated);GO:0006355(regulation of transcription, DNA-templated);GO:0009637(response to blue light);GO:0030308(negative regulation of cell growth);GO:0043565(sequence-specific DNA binding);GO:0045893(positive regulation of transcription, DNA-templated);GO:0048510(regulation of timing of transi…	NA	NA	NA	homeobox-leucine zipper protein HAT5-like isoform X1 [Cucurbita pepo subsp. pepo]	NA	168.608	181.372	190.427	349.921	309.881	350.51	0.534891	-0.902682	2.29101e-16	5.23851e-15	down	no
Cp4.1LG12g00920	GO:0004175(endopeptidase activity);GO:0005634(nucleus);GO:0008540(proteasome regulatory particle, base subcomplex);GO:0034515(proteasome storage granule);GO:0043161(proteasome-mediated ubiquitin-dependent protein catabolic process)	03050(Proteasome)	K03032	NA	26S proteasome non-ATPase regulatory subunit 1 homolog A [Cucurbita pepo subsp. pepo]	NA	31.5696	40.9862	29.0926	8.73275	9.18231	10.3957	3.59045	1.84417	2.33501e-16	5.33324e-15	up	yes
Cp4.1LG07g08770	GO:0005737(cytoplasm);GO:0006457(protein folding)	NA	NA	NA	uncharacterized protein LOC111798035 [Cucurbita pepo subsp. pepo]	NA	24.8498	23.7128	21.9549	58.5462	50.9266	40.4823	0.470257	-1.08848	2.35838e-16	5.38069e-15	down	yes
Cp4.1LG20g06570	GO:0005094(Rho GDP-dissociation inhibitor activity);GO:0005096(GTPase activator activity);GO:0005515(protein binding);GO:0005737(cytoplasm);GO:0009932(cell tip growth);GO:0010053(root epidermal cell differentiation)	NA	NA	NA	rho GDP-dissociation inhibitor 1-like isoform X2 [Cucurbita moschata]	NA	1.66634	3.24703	2.664	12.2269	11.0785	9.066	0.234076	-2.09495	2.38202e-16	5.42866e-15	down	yes
Cp4.1LG05g12370	GO:0005351(carbohydrate:proton symporter activity);GO:0005355(glucose transmembrane transporter activity);GO:0005887(integral component of plasma membrane);GO:0046323(glucose import)	NA	NA	NA	polyol transporter 5-like [Cucurbita pepo subsp. pepo]	NA	3.58412	4.64454	4.61744	11.3944	14.8754	10.7075	0.347405	-1.52531	2.40235e-16	5.46897e-15	down	yes
Cp4.1LG12g10730	GO:0003755(peptidyl-prolyl cis-trans isomerase activity);GO:0005528(FK506 binding);GO:0005789(endoplasmic reticulum membrane);GO:0061077(chaperone-mediated protein folding)	NA	NA	NA	peptidyl-prolyl cis-trans isomerase FKBP62-like [Cucurbita pepo subsp. pepo]	NA	24.4368	38.234	26.979	8.9582	6.21635	5.67492	4.29986	2.10429	2.41398e-16	5.48943e-15	up	yes
Cp4.1LG16g02840	NA	NA	NA	NA	hypothetical protein Csa_2G263880 [Cucumis sativus]	NA	14.2616	8.11057	11.6033	44.0432	57.3405	53.4043	0.219497	-2.18773	2.44813e-16	5.56099e-15	down	yes
Cp4.1LG05g03190	GO:0003677(DNA binding);GO:0003700(DNA binding transcription factor activity);GO:0005515(protein binding);GO:0005634(nucleus);GO:0005829(cytosol);GO:0006351(transcription, DNA-templated);GO:0006355(regulation of transcription, DNA-templated);GO:0009506(plasmodesma);GO:0048481(plant ovule development)	NA	NA	NA	homeobox protein BEL1 homolog [Cucurbita pepo subsp. pepo]	NA	18.3158	19.0835	22.0807	38.1506	38.5234	38.998	0.514213	-0.959563	2.53748e-16	5.75763e-15	down	no
Cp4.1LG08g12140	GO:0010143(cutin biosynthetic process);GO:0016020(membrane);GO:0016311(dephosphorylation);GO:0016791(phosphatase activity);GO:0090447(glycerol-3-phosphate 2-O-acyltransferase activity)	00561(Glycerolipid metabolism);00564(Glycerophospholipid metabolism)	K13508	EC:2.3.1.15;EC:2.3.1.198	glycerol-3-phosphate 2-O-acyltransferase 6-like [Cucurbita pepo subsp. pepo]	NA	10.8874	8.07022	16.8829	34.1477	38.3809	41.8523	0.313344	-1.67418	2.59039e-16	5.87127e-15	down	yes
Cp4.1LG12g09170	GO:0003674(molecular_function);GO:0005576(extracellular region);GO:0005886(plasma membrane);GO:0008150(biological_process);GO:0016020(membrane)	00270(Cysteine and methionine metabolism)	K00789	EC:2.5.1.6	uncharacterized protein LOC111807537 isoform X1 [Cucurbita pepo subsp. pepo]	NA	9.32513	9.08113	8.04329	16.6289	18.8014	18.203	0.493156	-1.01988	2.60128e-16	5.88951e-15	down	yes
Cp4.1LG19g00080	GO:0004674(protein serine/threonine kinase activity);GO:0005886(plasma membrane);GO:0006468(protein phosphorylation)	NA	NA	NA	G-type lectin S-receptor-like serine/threonine-protein kinase At5g35370 [Cucurbita pepo subsp. pepo]	NA	3.2541	4.02963	5.82982	13.6107	13.6282	14.2531	0.316051	-1.66177	2.61987e-16	5.92513e-15	down	yes
Cp4.1LG05g10360	GO:0004176(ATP-dependent peptidase activity);GO:0005739(mitochondrion);GO:0006508(proteolysis);GO:0008237(metallopeptidase activity);GO:0009793(embryo development ending in seed dormancy);GO:0009941(chloroplast envelope)	NA	NA	NA	ATP-dependent zinc metalloprotease FTSH 12, chloroplastic [Cucurbita pepo subsp. pepo]	NA	17.0194	16.6157	14.1558	4.6678	4.56574	3.24639	3.82943	1.93713	2.67846e-16	6.05103e-15	up	yes
Cp4.1LG03g00310	GO:0003674(molecular_function);GO:0005576(extracellular region);GO:0005886(plasma membrane);GO:0008150(biological_process)	NA	NA	NA	uncharacterized protein LOC111791682 [Cucurbita pepo subsp. pepo]	NA	7.74307	10.5071	10.0965	19.1628	22.145	19.0307	0.469794	-1.0899	2.69757e-16	6.08758e-15	down	yes
Cp4.1LG07g03550	GO:0003983(UTP:glucose-1-phosphate uridylyltransferase activity);GO:0005737(cytoplasm);GO:0005829(cytosol);GO:0005886(plasma membrane);GO:0005977(glycogen metabolic process);GO:0006011(UDP-glucose metabolic process);GO:0009555(pollen development);GO:0009651(response to salt stress);GO:0010942(positive regulation of cell death);GO:0019013(viral nucleocapsid);GO:0046686(response to cadmium ion);GO:…	00040(Pentose and glucuronate interconversions);00052(Galactose metabolism);00500(Starch and sucrose metabolism);00520(Amino sugar and nucleotide sugar metabolism)	K00963	EC:2.7.7.9	UTP--glucose-1-phosphate uridylyltransferase-like [Cucurbita pepo subsp. pepo]	NA	21.71	25.5196	20.3415	7.25124	4.60605	4.19907	4.20837	2.07326	2.88296e-16	6.49888e-15	up	yes
Cp4.1LG03g02520	GO:0016787(hydrolase activity)	00760(Nicotinate and nicotinamide metabolism)	K18551	EC:3.1.3.-	suppressor of disruption of TFIIS-like [Cucurbita pepo subsp. pepo]	NA	35.2414	31.7429	18.9116	2.73438	3.32885	5.78861	7.24747	2.85748	2.91585e-16	6.56588e-15	up	yes
Cp4.1LG18g06260	GO:0004553(hydrolase activity, hydrolyzing O-glycosyl compounds);GO:0005618(cell wall);GO:0005794(Golgi apparatus);GO:0009408(response to heat);GO:0009409(response to cold);GO:0009507(chloroplast);GO:0009612(response to mechanical stimulus);GO:0009664(plant-type cell wall organization);GO:0009733(response to auxin);GO:0009741(response to brassinosteroid);GO:0010411(xyloglucan metabolic process);G…	04075(Plant hormone signal transduction)	K14504	EC:2.4.1.207	xyloglucan endotransglucosylase/hydrolase protein 22-like [Cucurbita pepo subsp. pepo]	NA	8.81121	1.89083	8.47258	52.4696	49.0104	72.5806	0.110161	-3.18232	2.92389e-16	6.57685e-15	down	yes
Cp4.1LG07g07240	GO:0005634(nucleus)	04075(Plant hormone signal transduction);04712(Circadian rhythm - plant)	K12126	NA	transcription factor PIF3-like isoform X2 [Cucurbita moschata]	NA	2.84728	3.47939	5.18407	11.1863	13.0975	12.9005	0.309559	-1.69172	2.93174e-16	6.58736e-15	down	yes
Cp4.1LG20g00170	GO:0003677(DNA binding);GO:0003700(DNA binding transcription factor activity);GO:0005634(nucleus);GO:0006351(transcription, DNA-templated);GO:0006355(regulation of transcription, DNA-templated);GO:0007623(circadian rhythm);GO:0009651(response to salt stress);GO:0009723(response to ethylene);GO:0046686(response to cadmium ion)	04712(Circadian rhythm - plant)	K12133	NA	protein REVEILLE 7-like [Cucurbita pepo subsp. pepo]	NA	51.2998	37.2726	44.5812	12.3538	11.3284	13.3282	3.59773	1.84709	2.9832e-16	6.69573e-15	up	yes
Cp4.1LG01g18840	GO:0005515(protein binding);GO:0005524(ATP binding);GO:0005739(mitochondrion);GO:0005774(vacuolar membrane);GO:0005829(cytosol);GO:0006457(protein folding);GO:0009408(response to heat);GO:0009414(response to water deprivation);GO:0009507(chloroplast);GO:0009536(plastid);GO:0009570(chloroplast stroma);GO:0009651(response to salt stress);GO:0009704(de-etiolation);GO:0009793(embryo development endin…	04141(Protein processing in endoplasmic reticulum);04626(Plant-pathogen interaction)	K09487	NA	heat shock protein 90-5, chloroplastic-like [Cucurbita pepo subsp. pepo]	NA	69.5749	70.4695	66.5851	23.4093	13.2533	15.808	3.938	1.97746	3.00139e-16	6.72928e-15	up	yes
Cp4.1LG06g08530	GO:0005515(protein binding);GO:0005634(nucleus);GO:0005739(mitochondrion);GO:0005829(cytosol);GO:0006535(cysteine biosynthetic process from serine);GO:0009001(serine O-acetyltransferase activity);GO:0009409(response to cold);GO:0009507(chloroplast);GO:0009970(cellular response to sulfate starvation);GO:0019344(cysteine biosynthetic process)	00920(Sulfur metabolism);00270(Cysteine and methionine metabolism)	K00640	EC:2.3.1.30	serine acetyltransferase 1, chloroplastic-like [Cucurbita pepo subsp. pepo]	NA	18.3287	14.2318	24.2952	55.6418	69.8627	43.6615	0.336095	-1.57306	3.05985e-16	6.85294e-15	down	yes
Cp4.1LG06g00070	GO:0004365(glyceraldehyde-3-phosphate dehydrogenase (NAD+) (phosphorylating) activity);GO:0005829(cytosol);GO:0006006(glucose metabolic process);GO:0006096(glycolytic process);GO:0009409(response to cold);GO:0009416(response to light stimulus);GO:0009507(chloroplast);GO:0009535(chloroplast thylakoid membrane);GO:0009570(chloroplast stroma);GO:0009744(response to sucrose);GO:0009941(chloroplast en…	00710(Carbon fixation in photosynthetic organisms)	K05298	EC:1.2.1.13	glyceraldehyde-3-phosphate dehydrogenase B, chloroplastic isoform X2 [Cucurbita pepo subsp. pepo]	NA	406.668	404.876	444.736	759.331	893.2	777.601	0.51696	-0.951876	3.09372e-16	6.92131e-15	down	no
Cp4.1LG09g09850	GO:0043161(proteasome-mediated ubiquitin-dependent protein catabolic process)	03050(Proteasome)	K03037	NA	26S proteasome non-ATPase regulatory subunit 6 homolog [Cucurbita pepo subsp. pepo]	NA	41.2727	60.7897	35.7372	12.892	10.0777	10.1514	4.16047	2.05675	3.34837e-16	7.48296e-15	up	yes
Cp4.1LG19g08180	GO:0005351(carbohydrate:proton symporter activity);GO:0005355(glucose transmembrane transporter activity);GO:0005887(integral component of plasma membrane);GO:0046323(glucose import)	NA	NA	NA	scarecrow-like protein 13 [Cucurbita pepo subsp. pepo]	NA	6.04046	8.85292	5.33452	1.53942	1.01348	0.998895	5.69512	2.50973	3.35421e-16	7.48794e-15	up	yes
Cp4.1LG09g04880	GO:0001056(RNA polymerase III activity);GO:0005666(DNA-directed RNA polymerase III complex)	00230(Purine metabolism);00240(Pyrimidine metabolism);03020(RNA polymerase)	K03021	EC:2.7.7.6	DNA-directed RNA polymerase III subunit 2 [Cucurbita pepo subsp. pepo]	NA	3.19315	4.70805	3.15825	0.505303	0.314166	0.291821	9.9519	3.31497	3.48566e-16	7.77303e-15	up	yes
Cp4.1LG01g20380	GO:0005506(iron ion binding);GO:0009507(chloroplast);GO:0009535(chloroplast thylakoid membrane);GO:0009706(chloroplast inner membrane);GO:0010277(chlorophyllide a oxygenase [overall] activity);GO:0015995(chlorophyll biosynthetic process);GO:0016705(oxidoreductase activity, acting on paired donors, with incorporation or reduction of molecular oxygen);GO:0042651(thylakoid membrane);GO:0051537(2 iro…	00860(Porphyrin and chlorophyll metabolism)	K13600	EC:1.14.13.122	chlorophyllide a oxygenase, chloroplastic-like [Cucurbita pepo subsp. pepo]	NA	111.157	108.851	107.245	191.224	215.779	200.632	0.53857	-0.892795	3.55229e-16	7.91309e-15	down	no
Cp4.1LG16g02820	GO:0008792(arginine decarboxylase activity);GO:0033388(putrescine biosynthetic process from arginine)	00330(Arginine and proline metabolism)	K01583	EC:4.1.1.19	arginine decarboxylase-like [Cucurbita pepo subsp. pepo]	NA	42.3695	55.8958	55.9406	106.302	199.701	132.086	0.351997	-1.50637	3.58504e-16	7.97749e-15	down	yes
Cp4.1LG03g13870	GO:0005887(integral component of plasma membrane);GO:0008509(anion transmembrane transporter activity);GO:0051453(regulation of intracellular pH);GO:0098656(anion transmembrane transport)	NA	NA	NA	boron transporter 4-like [Cucurbita pepo subsp. pepo]	NA	28.9631	26.0684	32.0122	53.9403	61.758	59.3914	0.497138	-1.00828	3.69834e-16	8.22079e-15	down	yes
Cp4.1LG02g06840	GO:0004197(cysteine-type endopeptidase activity);GO:0005615(extracellular space);GO:0005764(lysosome);GO:0051603(proteolysis involved in cellular protein catabolic process)	04145(Phagosome)	K01365	EC:3.4.22.15	low-temperature-induced cysteine proteinase-like [Cucurbita pepo subsp. pepo]	NA	269.224	256.697	232.291	81.6299	62.1722	82.6403	3.34837	1.74346	3.7869e-16	8.40862e-15	up	yes
Cp4.1LG17g07430	GO:0003677(DNA binding);GO:0003723(RNA binding);GO:0004519(endonuclease activity);GO:0009451(RNA modification);GO:0009507(chloroplast);GO:0010019(chloroplast-nucleus signaling pathway);GO:0031930(mitochondria-nucleus signaling pathway)	NA	NA	NA	pentatricopeptide repeat-containing protein At2g31400, chloroplastic-like [Cucurbita pepo subsp. pepo]	NA	31.9451	29.3312	39.6976	10.6399	7.83862	8.82946	3.69759	1.88659	3.86881e-16	8.5813e-15	up	yes
Cp4.1LG05g06340	GO:0005215(transporter activity);GO:0005515(protein binding);GO:0005886(plasma membrane);GO:0006821(chloride transport);GO:0006873(cellular ion homeostasis);GO:0008308(voltage-gated anion channel activity);GO:0009414(response to water deprivation);GO:0009651(response to salt stress);GO:0016021(integral component of membrane)	NA	NA	NA	S-type anion channel SLAH2-like [Cucurbita pepo subsp. pepo]	NA	26.4301	26.77	26.6601	9.12439	5.34399	6.02645	3.8966	1.96221	3.87326e-16	8.58201e-15	up	yes
Cp4.1LG18g08250	GO:0000304(response to singlet oxygen);GO:0001666(response to hypoxia);GO:0004806(triglyceride lipase activity);GO:0005515(protein binding);GO:0005634(nucleus);GO:0005737(cytoplasm);GO:0005783(endoplasmic reticulum);GO:0006629(lipid metabolic process);GO:0006952(defense response);GO:0009507(chloroplast);GO:0009626(plant-type hypersensitive response);GO:0009627(systemic acquired resistance);GO:000…	04626(Plant-pathogen interaction)	K18875	NA	protein EDS1L-like [Cucurbita moschata]	NA	14.8849	24.4864	16.5661	4.31062	3.87024	2.56467	5.20564	2.38008	3.9771e-16	8.79335e-15	up	yes
Cp4.1LG06g01990	GO:0005634(nucleus);GO:0005737(cytoplasm);GO:0009651(response to salt stress);GO:0051090(regulation of DNA binding transcription factor activity)	NA	NA	NA	interferon-related developmental regulator 1-like [Cucurbita pepo subsp. pepo]	NA	20.3517	19.7037	19.779	37.4384	46.0545	36.0084	0.500701	-0.99798	3.97712e-16	8.79335e-15	down	no
Cp4.1LG15g03180	NA	NA	NA	NA	remorin-like [Cucurbita moschata]	NA	101.409	73.7891	92.3509	189.382	183.758	263.269	0.420403	-1.25015	4.07665e-16	9.0038e-15	down	yes
Cp4.1LG03g08350	GO:0003993(acid phosphatase activity);GO:0004722(protein serine/threonine phosphatase activity);GO:0005576(extracellular region);GO:0016020(membrane);GO:0016787(hydrolase activity);GO:0046872(metal ion binding)	03040(Spliceosome)	K12867	NA	probable inactive purple acid phosphatase 16 isoform X1 [Cucurbita pepo subsp. pepo]	NA	12.0611	11.675	11.9653	1.19598	1.87038	1.982	7.07187	2.82209	4.10155e-16	9.04915e-15	up	yes
Cp4.1LG12g04490	GO:0003746(translation elongation factor activity);GO:0003924(GTPase activity);GO:0005739(mitochondrion);GO:0070125(mitochondrial translational elongation)	NA	NA	NA	elongation factor G-2, mitochondrial-like [Cucurbita pepo subsp. pepo]	NA	16.9766	20.5797	14.8451	4.75112	4.09037	2.83636	4.48725	2.16583	4.30386e-16	9.48542e-15	up	yes
[truncated: 26,927 more rows]

## Sheet: table S3
Table S3 Gene expression in CHA/LT comparison.
[truncated: 27,869 more rows]

## Sheet: table S4
Table S4 Gene expression in FA/LT comparison.
[truncated: 27,869 more rows]

[truncated: 2 more sheets: table S5, table S6]
